# Supplementary material for: Poly[[diaqua-μ6-succinato-di-μ5-succinato-didysprosium(III)] mono­hydrate]
Source: Acta Crystallogr Sect E Struct Rep Online. 2011 Jun 30;67(Pt 7):m998. doi: 10.1107/S1600536811024330 (PMC3152080; doi:10.1107/S1600536811024330)
Supplement: Supplementary file 1 [file e-67-0m998-sup1.cif]

##############################################################################
#                                                                            #
# This CIF contains the data in a paper accepted for publication in          #
# Acta Crystallographica Section E. It conforms to the requirements of       #
# Notes for Authors for Acta Crystallographica Section E, and has been       #
# peer reviewed under the auspices of the IUCr Commission on Journals.       #
#                                                                            #
# Full details of the Crystallographic Information File format               #
# are given in the paper "The Crystallographic Information File (CIF):       #
# a New Standard Archive File for Crystallography" by S. R. Hall, F. H.      #
# Allen and I. D. Brown [Acta Cryst. (1991), A47, 655-685].                  #
#                                                                            #
# The current version of the core CIF dictionary is obtainable from          #
# ftp://ftp.iucr.org/pub/cif_core.dic.                                       #
#                                                                            #
# Software is freely available for graphical display of the structure(s)     #
# in this CIF. For information consult the CIF software page                 #
# http://www.iucr.org/resources/cif/software.                                #
#                                                                            #
# This file may be used for bona fide research purposes within the           #
# scientific community so long as proper attribution is given to the journal # 
# article from which it was obtained.                                        #
#                                                                            #
##############################################################################
data_global
_audit_creation_method     'form.cif (version 2.0)'
_journal_data_validation_number     ?
_journal_date_recd_electronic     2011-06-02
_journal_date_accepted     2011-06-21
_journal_name_full     'Acta Crystallographica, Section E'
_journal_year     2011
_journal_volume     67
_journal_issue      7
_journal_page_first     m998
_journal_page_last     m998
_journal_paper_category     QM
_journal_coeditor_code     VM2100
_publ_contact_author_name     'Wei Xu'
_publ_contact_author_address
;
   Center of Applied Solid State Chemistry Research
   Ningbo University
   Ningbo, Zhejiang 315211, People's Republic of China
;
_publ_contact_author_email     'xuwei@nbu.edu.cn'
_publ_contact_author_fax     '86 574 87600791'
_publ_contact_author_phone     '86 574 87600791'
_publ_section_title
;
Poly[[diaqua-\m~6~-succinato-di-\m~5~-succinato-didysprosium(III)]
monohydrate]
;
loop_
    _publ_author_name
    _publ_author_footnote
    _publ_author_address
    'Wei Xu' ?
;
Center of Applied Solid State Chemistry Research
Ningbo University
Ningbo, Zhejiang 315211, People's Republic of China
;
    'Hai-Sheng Chang' ?
;
Center of Applied Solid State Chemistry Research
Ningbo University
Ningbo, Zhejiang 315211, People's Republic of China
;
    'Xia-Xia Guo' ?
;
Center of Applied Solid State Chemistry Research
Ningbo University
Ningbo, Zhejiang 315211, People's Republic of China
;
data_I
_audit_creation_method     SHELXL-97
_chemical_name_systematic
;
Poly[[diaqua-\m~6~-succinato-di-\m~5~-succinato-
didysprosium(III)] monohydrate]
;
_chemical_name_common     ?
_chemical_formula_moiety     'C12 H16 Dy2 O14, H2 O'
_chemical_formula_sum     'C12 H18 Dy2 O15'
_chemical_formula_iupac     '[Dy2 (C4 H4 O4)3 (H2 O)2], H2 O'
_chemical_formula_weight     727.26
_chemical_melting_point     ?
_symmetry_cell_setting     monoclinic
_symmetry_space_group_name_H-M     'C 2/c'
_symmetry_space_group_name_Hall     '-C 2yc'
loop_
    _symmetry_equiv_pos_as_xyz
    'x, y, z'
    '-x, y, -z+1/2'
    'x+1/2, y+1/2, z'
    '-x+1/2, y+1/2, -z+1/2'
    '-x, -y, -z'
    'x, -y, z-1/2'
    '-x+1/2, -y+1/2, -z'
    'x+1/2, -y+1/2, z-1/2'
_cell_length_a     19.981(4)
_cell_length_b     7.7616(16)
_cell_length_c     13.868(3)
_cell_angle_alpha     90.00
_cell_angle_beta     121.49(3)
_cell_angle_gamma     90.00
_cell_volume     1834.0(9)
_cell_formula_units_Z     4
_cell_measurement_reflns_used     8350
_cell_measurement_theta_min     3.00
_cell_measurement_theta_max     27.47
_cell_measurement_temperature     293(2)
_exptl_crystal_description     prism
_exptl_crystal_colour     colorless
_exptl_crystal_size_max     0.450
_exptl_crystal_size_mid     0.200
_exptl_crystal_size_min     0.140
_exptl_crystal_density_diffrn     2.634
_exptl_crystal_density_meas     ?
_exptl_crystal_density_method     'not measured'
_exptl_crystal_F_000     1368
_exptl_absorpt_coefficient_mu     8.166
_exptl_absorpt_correction_type     multi-scan
_exptl_absorpt_process_details     '(ABSCOR; Higashi, 1995)'
_exptl_absorpt_correction_T_min     0.154
_exptl_absorpt_correction_T_max     0.319
_exptl_special_details
;
;
_diffrn_ambient_temperature     293(2)
_diffrn_radiation_type     MoK\a
_diffrn_radiation_wavelength     0.71073
_diffrn_radiation_source     'fine-focus sealed tube'
_diffrn_radiation_monochromator     graphite
_diffrn_measurement_device_type     'Rigaku R-AXIS RAPID'
_diffrn_measurement_method     \w
_diffrn_detector_area_resol_mean     ?
_diffrn_reflns_number     8691
_diffrn_reflns_av_R_equivalents     0.0184
_diffrn_reflns_av_sigmaI/netI     0.0148
_diffrn_reflns_theta_min     3.00
_diffrn_reflns_theta_max     27.47
_diffrn_reflns_theta_full     27.47
_diffrn_measured_fraction_theta_max     0.998
_diffrn_measured_fraction_theta_full     0.998
_diffrn_reflns_limit_h_min     -25
_diffrn_reflns_limit_h_max     25
_diffrn_reflns_limit_k_min     -10
_diffrn_reflns_limit_k_max     9
_diffrn_reflns_limit_l_min     -17
_diffrn_reflns_limit_l_max     17
_diffrn_standards_number     ?
_diffrn_standards_interval_count     ?
_diffrn_standards_interval_time     ?
_diffrn_standards_decay_%     ?
_refine_special_details
;
Refinement of <i>F</i>^2^ against ALL reflections. The weighted <i>R</i>-factor
<i>wR</i> and goodness of fit <i>S</i> are based on <i>F</i>^2^, conventional
<i>R</i>-factors <i>R</i> are based on <i>F</i>, with <i>F</i> set to zero for
negative <i>F</i>^2^. The threshold expression of <i>F</i>^2^ >
\s(<i>F</i>^2^) is used only for calculating <i>R</i>-factors(gt) <i>etc</i>.
and is not relevant to the choice of reflections for refinement.
<i>R</i>-factors based on <i>F</i>^2^ are statistically about twice as large
as those based on <i>F</i>, and <i>R</i>- factors based on ALL data will be
even larger.
;
_reflns_number_total     2093
_reflns_number_gt     2016
_reflns_threshold_expression     I>2\s(I)
_refine_ls_structure_factor_coef     Fsqd
_refine_ls_matrix_type     full
_refine_ls_R_factor_all     0.0173
_refine_ls_R_factor_gt     0.0162
_refine_ls_wR_factor_gt     0.0379
_refine_ls_wR_factor_ref     0.0383
_refine_ls_goodness_of_fit_ref     1.088
_refine_ls_restrained_S_all     1.088
_refine_ls_number_reflns     2093
_refine_ls_number_parameters     133
_refine_ls_number_restraints     0
_refine_ls_hydrogen_treatment     constr
_refine_ls_weighting_scheme     calc
_refine_ls_weighting_details
        'calc w=1/[\s^2^(Fo^2^)+(0.0112P)^2^+12.5672P] where P=(Fo^2^+2Fc^2^)/3'
_atom_sites_solution_hydrogens     geom
_atom_sites_solution_primary     direct
_atom_sites_solution_secondary     difmap
_refine_ls_shift/su_max     0.005
_refine_ls_shift/su_mean     0.000
_refine_diff_density_max     0.775
_refine_diff_density_min     -0.730
_refine_ls_extinction_method     'SHELXL97 (Sheldrick, 2008)'
_refine_ls_extinction_coef     0.00050(4)
_refine_ls_extinction_expression
                                  'Fc^*^=kFc[1+0.001xFc^2^\l^3^/sin(2\q)]^-1/4^'
loop_
    _atom_type_symbol
    _atom_type_description
    _atom_type_scat_dispersion_real
    _atom_type_scat_dispersion_imag
    _atom_type_scat_source
    'C' 'C' 0.0033 0.0016
                         'International Tables Vol C Tables 4.2.6.8 and 6.1.1.4'
    'H' 'H' 0.0000 0.0000
                         'International Tables Vol C Tables 4.2.6.8 and 6.1.1.4'
    'O' 'O' 0.0106 0.0060
                         'International Tables Vol C Tables 4.2.6.8 and 6.1.1.4'
    'Dy' 'Dy' -0.1892 4.4098
                         'International Tables Vol C Tables 4.2.6.8 and 6.1.1.4'
_computing_data_collection     'RAPID-AUTO (Rigaku, 1998)'
_computing_cell_refinement     'RAPID-AUTO (Rigaku, 1998)'
_computing_data_reduction     'CrystalStructure (Rigaku/MSC, 2004)'
_computing_structure_solution     'SHELXS97 (Sheldrick, 2008)'
_computing_structure_refinement     'SHELXL97 (Sheldrick, 2008)'
_computing_molecular_graphics     'SHELXTL (Sheldrick, 2008)'
_computing_publication_material     'SHELXTL (Sheldrick, 2008)'
loop_
    _atom_site_type_symbol
    _atom_site_label
    _atom_site_fract_x
    _atom_site_fract_y
    _atom_site_fract_z
    _atom_site_U_iso_or_equiv
    _atom_site_adp_type
    _atom_site_calc_flag
    _atom_site_refinement_flags
    _atom_site_occupancy
    _atom_site_symmetry_multiplicity
    _atom_site_disorder_assembly
    _atom_site_disorder_group
    Dy Dy 0.268767(7) 0.716662(17) 0.229964(11) 0.01104(6) Uani d . 1 1 . .
    O O1 0.18695(12) 0.9822(3) 0.13564(17) 0.0161(4) Uani d . 1 1 . .
    O O2 0.16984(14) 0.7651(3) 0.02657(18) 0.0179(4) Uani d . 1 1 . .
    O O3 0.19605(15) 1.2559(3) -0.1745(2) 0.0225(5) Uani d . 1 1 . .
    O O4 0.18010(14) 0.9767(3) -0.1583(2) 0.0214(5) Uani d . 1 1 . .
    C C1 0.15245(16) 0.9157(4) 0.0371(2) 0.0118(5) Uani d . 1 1 . .
    C C2 0.09015(17) 1.0166(4) -0.0632(2) 0.0152(6) Uani d . 1 1 . .
    H H2A 0.0506 1.0544 -0.0473 0.018 Uiso calc R 1 1 . .
    H H2B 0.0648 0.9413 -0.1286 0.018 Uiso calc R 1 1 . .
    C C3 0.12259(19) 1.1741(4) -0.0920(3) 0.0167(6) Uani d . 1 1 . .
    H H3A 0.0791 1.2478 -0.1429 0.020 Uiso calc R 1 1 . .
    H H3B 0.1556 1.2388 -0.0231 0.020 Uiso calc R 1 1 . .
    C C4 0.16978(17) 1.1315(4) -0.1461(2) 0.0131(5) Uani d . 1 1 . .
    O O5 0.32431(11) 0.9822(3) 0.34063(17) 0.0142(4) Uani d . 1 1 . .
    O O6 0.40702(13) 0.7716(3) 0.3808(2) 0.0195(5) Uani d . 1 1 . .
    C C5 0.39496(16) 0.9239(4) 0.3932(2) 0.0131(5) Uani d . 1 1 . .
    C C6 0.46055(17) 1.0439(4) 0.4690(3) 0.0240(7) Uani d . 1 1 . .
    H H6A 0.4498 1.0936 0.5237 0.029 Uiso calc R 1 1 . .
    H H6B 0.4624 1.1373 0.4239 0.029 Uiso calc R 1 1 . .
    O O7 0.33328(14) 0.8880(3) 0.15135(19) 0.0200(5) Uani d . 1 1 . .
    H H7A 0.3304 0.9973 0.1475 0.024 Uiso d . 1 1 . .
    H H7B 0.3319 0.8471 0.0935 0.024 Uiso d . 1 1 . .
    O O8 0.5000 0.9782(13) 0.2500 0.123(3) Uani d S 1 2 . .
    H H8W 0.4592 0.9198 0.2324 0.147 Uiso d . 1 1 . .
loop_
    _atom_site_aniso_label
    _atom_site_aniso_U_11
    _atom_site_aniso_U_22
    _atom_site_aniso_U_33
    _atom_site_aniso_U_12
    _atom_site_aniso_U_13
    _atom_site_aniso_U_23
    Dy 0.01269(8) 0.00799(8) 0.01316(8) -0.00046(5) 0.00725(6) -0.00019(5)
    O1 0.0165(10) 0.0156(10) 0.0126(9) 0.0015(8) 0.0050(8) -0.0025(8)
    O2 0.0279(12) 0.0099(10) 0.0135(10) 0.0003(9) 0.0091(9) 0.0001(8)
    O3 0.0366(14) 0.0109(10) 0.0342(13) 0.0015(9) 0.0285(12) 0.0030(9)
    O4 0.0332(13) 0.0104(10) 0.0346(13) 0.0020(9) 0.0274(11) 0.0002(9)
    C1 0.0120(13) 0.0136(14) 0.0121(12) -0.0052(11) 0.0079(11) -0.0001(11)
    C2 0.0122(13) 0.0200(15) 0.0132(13) 0.0005(11) 0.0064(11) 0.0030(12)
    C3 0.0235(15) 0.0137(14) 0.0195(14) 0.0058(12) 0.0157(13) 0.0048(12)
    C4 0.0159(13) 0.0105(13) 0.0144(13) 0.0015(11) 0.0088(11) 0.0026(11)
    O5 0.0083(9) 0.0153(10) 0.0146(9) 0.0004(8) 0.0030(8) -0.0041(8)
    O6 0.0127(10) 0.0118(10) 0.0261(12) 0.0008(8) 0.0046(9) -0.0003(9)
    C5 0.0103(13) 0.0148(14) 0.0130(12) -0.0017(11) 0.0054(11) 0.0012(11)
    C6 0.0108(14) 0.0159(15) 0.0325(18) -0.0014(12) 0.0024(13) -0.0079(14)
    O7 0.0320(13) 0.0134(11) 0.0247(11) -0.0033(9) 0.0219(10) -0.0024(9)
    O8 0.090(6) 0.136(8) 0.139(7) 0.000 0.058(6) 0.000
_geom_special_details
;
All e.s.d.'s (except the e.s.d. in the dihedral angle between two l.s. planes)
are estimated using the full covariance matrix. The cell e.s.d.'s are taken
into account individually in the estimation of e.s.d.'s in distances, angles
and torsion angles; correlations between e.s.d.'s in cell parameters are only
used when they are defined by crystal symmetry. An approximate (isotropic)
treatment of cell e.s.d.'s is used for estimating e.s.d.'s involving l.s.
planes.
;
loop_
    _geom_bond_atom_site_label_1
    _geom_bond_atom_site_label_2
    _geom_bond_site_symmetry_2
    _geom_bond_distance
    _geom_bond_publ_flag
    Dy O4 7_565 2.312(2) ?
    Dy O5 4_545 2.414(2) ?
    Dy O1 4_545 2.417(2) ?
    Dy O3 6_576 2.434(2) ?
    Dy O5 . 2.461(2) ?
    Dy O7 . 2.467(2) ?
    Dy O6 . 2.480(2) ?
    Dy O2 . 2.486(2) ?
    Dy O1 . 2.529(2) ?
    O1 C1 . 1.275(3) ?
    O1 Dy 4 2.417(2) ?
    O2 C1 . 1.249(4) ?
    O3 C4 . 1.257(4) ?
    O3 Dy 6_575 2.434(2) ?
    O4 C4 . 1.246(4) ?
    O4 Dy 7_565 2.312(2) ?
    C1 C2 . 1.513(4) ?
    C2 C3 . 1.531(4) ?
    C2 H2A . 0.9700 ?
    C2 H2B . 0.9700 ?
    C3 C4 . 1.517(4) ?
    C3 H3A . 0.9700 ?
    C3 H3B . 0.9700 ?
    O5 C5 . 1.286(3) ?
    O5 Dy 4 2.414(2) ?
    O6 C5 . 1.236(4) ?
    C5 C6 . 1.500(4) ?
    C6 C6 5_676 1.508(6) ?
    C6 H6A . 0.9700 ?
    C6 H6B . 0.9700 ?
    O7 H7A . 0.8500 ?
    O7 H7B . 0.8501 ?
    O8 H8W . 0.8503 ?
loop_
    _geom_angle_atom_site_label_1
    _geom_angle_atom_site_label_2
    _geom_angle_atom_site_label_3
    _geom_angle_site_symmetry_1
    _geom_angle_site_symmetry_3
    _geom_angle
    _geom_angle_publ_flag
    O4 Dy O5 7_565 4_545 75.88(8) ?
    O4 Dy O1 7_565 4_545 77.11(8) ?
    O5 Dy O1 4_545 4_545 68.86(8) ?
    O4 Dy O3 7_565 6_576 144.52(8) ?
    O5 Dy O3 4_545 6_576 74.58(8) ?
    O1 Dy O3 4_545 6_576 74.22(8) ?
    O4 Dy O5 7_565 . 130.94(8) ?
    O5 Dy O5 4_545 . 152.29(2) ?
    O1 Dy O5 4_545 . 106.58(7) ?
    O3 Dy O5 6_576 . 77.89(7) ?
    O4 Dy O7 7_565 . 73.12(8) ?
    O5 Dy O7 4_545 . 134.18(7) ?
    O1 Dy O7 4_545 . 132.93(8) ?
    O3 Dy O7 6_576 . 142.35(7) ?
    O5 Dy O7 . . 69.79(7) ?
    O4 Dy O6 7_565 . 85.79(8) ?
    O5 Dy O6 4_545 . 138.96(7) ?
    O1 Dy O6 4_545 . 71.41(8) ?
    O3 Dy O6 6_576 . 104.14(9) ?
    O5 Dy O6 . . 52.36(7) ?
    O7 Dy O6 . . 70.81(8) ?
    O4 Dy O2 7_565 . 83.01(8) ?
    O5 Dy O2 4_545 . 70.51(7) ?
    O1 Dy O2 4_545 . 137.94(7) ?
    O3 Dy O2 6_576 . 104.93(9) ?
    O5 Dy O2 . . 114.41(7) ?
    O7 Dy O2 . . 72.92(8) ?
    O6 Dy O2 . . 143.72(8) ?
    O4 Dy O1 7_565 . 128.17(8) ?
    O5 Dy O1 4_545 . 104.58(7) ?
    O1 Dy O1 4_545 . 152.80(2) ?
    O3 Dy O1 6_576 . 78.58(8) ?
    O5 Dy O1 . . 66.36(7) ?
    O7 Dy O1 . . 71.21(7) ?
    O6 Dy O1 . . 115.49(7) ?
    O2 Dy O1 . . 51.24(7) ?
    O4 Dy C5 7_565 . 107.57(9) ?
    O5 Dy C5 4_545 . 157.37(7) ?
    O1 Dy C5 4_545 . 89.81(8) ?
    O3 Dy C5 6_576 . 92.88(8) ?
    O5 Dy C5 . . 26.79(8) ?
    O7 Dy C5 . . 66.22(8) ?
    O6 Dy C5 . . 25.67(8) ?
    O2 Dy C5 . . 131.74(8) ?
    O1 Dy C5 . . 90.89(8) ?
    O4 Dy C1 7_565 . 105.65(8) ?
    O5 Dy C1 4_545 . 87.20(8) ?
    O1 Dy C1 4_545 . 154.72(7) ?
    O3 Dy C1 6_576 . 92.12(8) ?
    O5 Dy C1 . . 90.70(8) ?
    O7 Dy C1 . . 70.00(8) ?
    O6 Dy C1 . . 133.45(8) ?
    O2 Dy C1 . . 25.28(8) ?
    O1 Dy C1 . . 25.96(7) ?
    C5 Dy C1 . . 112.44(9) ?
    C1 O1 Dy . 4 155.0(2) ?
    C1 O1 Dy . . 93.77(18) ?
    Dy O1 Dy 4 . 109.71(8) ?
    C1 O2 Dy . . 96.55(17) ?
    C4 O3 Dy . 6_575 134.7(2) ?
    C4 O4 Dy . 7_565 145.7(2) ?
    O2 C1 O1 . . 118.4(3) ?
    O2 C1 C2 . . 121.5(3) ?
    O1 C1 C2 . . 120.0(3) ?
    O2 C1 Dy . . 58.17(15) ?
    O1 C1 Dy . . 60.27(15) ?
    C2 C1 Dy . . 178.43(19) ?
    C1 C2 C3 . . 113.3(2) ?
    C1 C2 H2A . . 108.9 ?
    C3 C2 H2A . . 108.9 ?
    C1 C2 H2B . . 108.9 ?
    C3 C2 H2B . . 108.9 ?
    H2A C2 H2B . . 107.7 ?
    C4 C3 C2 . . 114.3(3) ?
    C4 C3 H3A . . 108.7 ?
    C2 C3 H3A . . 108.7 ?
    C4 C3 H3B . . 108.7 ?
    C2 C3 H3B . . 108.7 ?
    H3A C3 H3B . . 107.6 ?
    O4 C4 O3 . . 124.9(3) ?
    O4 C4 C3 . . 117.9(3) ?
    O3 C4 C3 . . 117.2(3) ?
    C5 O5 Dy . 4 151.66(19) ?
    C5 O5 Dy . . 93.61(17) ?
    Dy O5 Dy 4 . 112.19(8) ?
    C5 O6 Dy . . 93.98(17) ?
    O6 C5 O5 . . 119.6(3) ?
    O6 C5 C6 . . 121.9(3) ?
    O5 C5 C6 . . 118.5(3) ?
    O6 C5 Dy . . 60.34(15) ?
    O5 C5 Dy . . 59.60(15) ?
    C6 C5 Dy . . 174.0(2) ?
    C5 C6 C6 . 5_676 112.9(3) ?
    C5 C6 H6A . . 109.0 ?
    C6 C6 H6A 5_676 . 109.0 ?
    C5 C6 H6B . . 109.0 ?
    C6 C6 H6B 5_676 . 109.0 ?
    H6A C6 H6B . . 107.8 ?
    Dy O7 H7A . . 122.1 ?
    Dy O7 H7B . . 116.7 ?
    H7A O7 H7B . . 110.3 ?
loop_
    _geom_hbond_atom_site_label_D
    _geom_hbond_atom_site_label_H
    _geom_hbond_atom_site_label_A
    _geom_hbond_site_symmetry_D
    _geom_hbond_site_symmetry_H
    _geom_hbond_site_symmetry_A
    _geom_hbond_distance_DH
    _geom_hbond_distance_HA
    _geom_hbond_distance_DA
    _geom_hbond_angle_DHA
    _geom_hbond_publ_flag
    O7 H7A O3 . . 7_575 0.85 2.07 2.878(3) 158 y
    O7 H7B O2 . . 7_565 0.85 1.86 2.710(3) 174 y
    O8 H8W O7 . . 1_555 0.85 2.17 2.949(4) 153 y
