# Supplementary material for: Poly[[diaqua-μ6-succinato-di-μ5-succinato-didysprosium(III)] mono­hydrate]
Source: Acta Crystallogr Sect E Struct Rep Online. 2011 Jun 30;67(Pt 7):m998. doi: 10.1107/S1600536811024330 (PMC3152080; doi:10.1107/S1600536811024330)
Supplement: Supplementary file 2 [file e-67-0m998-Isup2.hkl]

# 
# h,k,l, Fc-squared, Fo-squared, sigma(Fo-squared) and status flag 
# 
data_I
_shelx_title ' tref in C2/c' 
_shelx_refln_list_code          4 
_shelx_F_calc_maximum      554.49 
_exptl_crystal_F_000      1368.00 
_reflns_d_resolution_high  0.7703 
 
loop_ 
 _symmetry_equiv_pos_as_xyz 
 'x, y, z' 
 '-x, y, -z+1/2' 
 'x+1/2, y+1/2, z' 
 '-x+1/2, y+1/2, -z+1/2' 
 '-x, -y, -z' 
 'x, -y, z-1/2' 
 '-x+1/2, -y+1/2, -z' 
 'x+1/2, -y+1/2, z-1/2' 
 
_cell_length_a    19.9809 
_cell_length_b     7.7616 
_cell_length_c    13.8678 
_cell_angle_alpha  90.000 
_cell_angle_beta  121.495 
_cell_angle_gamma  90.000 
 
_shelx_F_squared_multiplier     1.000 
 
loop_ 
 _refln_index_h 
 _refln_index_k 
 _refln_index_l 
 _refln_F_squared_calc 
 _refln_F_squared_meas 
 _refln_F_squared_sigma 
 _refln_observed_status 
   4   0   0    50261.26    44564.12    634.35 o 
   6   0   0    15577.59    14841.35    209.05 o 
   8   0   0     4609.51     2937.18    136.56 o 
  10   0   0     6733.44     6450.71    179.39 o 
  12   0   0    19834.77    20573.89    379.52 o 
  14   0   0     6296.66     6555.33    172.01 o 
  16   0   0     8085.31     7557.89    192.74 o 
  18   0   0    16632.50    16866.47    440.31 o 
  20   0   0    19863.48    18818.56    308.40 o 
  22   0   0    28112.00    28109.18    490.27 o 
   3   1   0    23950.27    23132.09    171.44 o 
   5   1   0     2501.17     3460.62     74.03 o 
   7   1   0     8539.46     7899.27     84.77 o 
   9   1   0     3280.26     3450.90     62.33 o 
  11   1   0     2030.34     2076.49     60.19 o 
  13   1   0     4487.97     4603.24     99.10 o 
  15   1   0      600.75      818.91     58.72 o 
  17   1   0     1100.94     1140.64     55.54 o 
  19   1   0     2576.59     2813.46     97.44 o 
  21   1   0     1124.57     1055.11     67.35 o 
   0   2   0   101084.14   103854.67   1048.68 o 
   2   2   0   182816.88   165472.94   2957.24 o 
   4   2   0   112052.14   112981.65    993.78 o 
   6   2   0   131624.23   130770.91   1343.50 o 
   8   2   0    63148.07    65611.80    618.51 o 
  10   2   0    12510.38    12436.65    150.53 o 
  12   2   0      702.78      838.30     84.77 o 
  14   2   0     3475.82     3499.02     99.20 o 
  16   2   0     6235.46     6086.21    109.62 o 
  18   2   0     9886.09     9771.06    161.48 o 
  20   2   0    12872.92    13139.99    188.59 o 
   1   3   0      934.45      740.74     20.03 o 
   3   3   0     2823.14     2693.24     35.12 o 
   5   3   0    17501.14    16886.25    152.13 o 
   7   3   0    10218.75     9977.56     93.47 o 
   9   3   0    30246.89    29852.61    397.54 o 
  11   3   0    46237.21    46460.12    748.29 o 
  13   3   0    25059.24    25384.52    265.72 o 
  15   3   0    22697.31    21751.96    446.70 o 
  17   3   0    19958.36    20129.28    384.94 o 
  19   3   0     6330.53     6339.41    149.75 o 
  21   3   0     1001.81     1389.91     96.52 o 
   0   4   0   169107.09   172899.42   2386.46 o 
   2   4   0    86154.89    86804.79    726.51 o 
   4   4   0    49479.64    49001.51    381.39 o 
   6   4   0    24806.43    24307.30    223.97 o 
   8   4   0     2294.87     2207.68    118.86 o 
  10   4   0      123.98      124.75     31.98 o 
  12   4   0     2443.51     2488.23    111.39 o 
  14   4   0      530.02      505.64     56.63 o 
  16   4   0      918.88      863.05     66.96 o 
  18   4   0     1440.45     1595.20     79.53 o 
  20   4   0     6777.03     6497.15    121.47 o 
   1   5   0     3224.25     3100.66     42.18 o 
   3   5   0    20738.75    21364.63    207.51 o 
   5   5   0    27176.61    27352.25    208.67 o 
   7   5   0    41562.18    41561.97    420.99 o 
   9   5   0    48147.12    47965.52    500.90 o 
  11   5   0    40905.08    41361.17    627.04 o 
  13   5   0    34488.90    33263.58    411.40 o 
  15   5   0    33446.21    32919.11    436.43 o 
  17   5   0    27610.69    26347.05    366.99 o 
  19   5   0    15647.99    15610.12    321.72 o 
   0   6   0    13577.07    13144.83    182.78 o 
   2   6   0     8246.59     8789.73    140.43 o 
   4   6   0     5007.49     4852.84     67.94 o 
   6   6   0     5911.99     5965.06     76.62 o 
   8   6   0     3074.77     3115.35     57.87 o 
  10   6   0     1459.44     1584.76     80.77 o 
  12   6   0      361.76      306.30     51.29 o 
  14   6   0      194.84      237.24     48.98 o 
  16   6   0     2334.31     2261.56     87.73 o 
   1   7   0       48.80       79.18     26.80 o 
   3   7   0     8054.27     7869.28     81.57 o 
   5   7   0    27874.47    28425.46    250.51 o 
   7   7   0    23215.40    23082.95    200.67 o 
   9   7   0    32446.16    32499.74    298.74 o 
  11   7   0    57889.72    55791.00    640.85 o 
  13   7   0    51179.15    50159.82    630.87 o 
  15   7   0    29185.93    28409.94    396.14 o 
   0   8   0      904.94     1071.74     94.02 o 
   2   8   0      305.18      297.95     31.36 o 
   4   8   0      895.12     1040.18     87.19 o 
   6   8   0     3477.10     3325.15    111.54 o 
   8   8   0     4179.37     4086.68     75.57 o 
  10   8   0      521.42      593.48     94.66 o 
  12   8   0     1633.32     1591.28     84.73 o 
   1   9   0      473.67      581.96     65.15 o 
   3   9   0     4008.61     4098.53     93.33 o 
   5   9   0    15377.39    15127.80    211.30 o 
   7   9   0    20550.17    21319.40    340.17 o 
   9   9   0    21618.25    22163.14    281.37 o 
   0  10   0     8402.78     8717.27    668.22 o 
   2  10   0     9519.11     9645.57    219.43 o 
 -21   1   1    10131.62    10007.27    156.10 o 
 -19   1   1    16393.30    16254.52    208.89 o 
 -17   1   1    33764.48    33264.21    426.60 o 
 -15   1   1    78803.77    78383.70    846.37 o 
 -13   1   1   108536.45   108965.32   1341.50 o 
 -11   1   1   137627.50   137391.02   1698.72 o 
  -9   1   1   156780.47   155609.48   1911.78 o 
  -7   1   1    53735.85    50861.79    503.31 o 
  -5   1   1    37497.41    34964.87    322.79 o 
  -3   1   1    54721.46    56358.52    603.73 o 
  -1   1   1    14871.15    15353.48     99.63 o 
   1   1   1      109.99      222.68     32.37 o 
   3   1   1      162.81      400.60     21.57 o 
   5   1   1    26790.09    26477.28    212.99 o 
   7   1   1   109838.87   113557.02   1137.15 o 
   9   1   1    64741.05    64481.16    614.77 o 
  11   1   1    52422.57    51520.60    717.99 o 
  13   1   1    82166.99    83321.11    789.34 o 
  15   1   1    69658.34    70166.46    743.71 o 
  17   1   1    42416.58    42189.04    453.25 o 
  19   1   1    26408.14    26549.29    518.33 o 
  21   1   1    14891.58    14670.62    192.44 o 
 -22   2   1     8059.07     8185.33    190.13 o 
 -20   2   1     3230.56     3559.03    161.64 o 
 -18   2   1      787.15      850.86     76.08 o 
 -16   2   1      625.28      712.45     55.28 o 
 -14   2   1     3030.72     3327.30    103.87 o 
 -12   2   1      671.75      840.32     52.82 o 
 -10   2   1     2166.15     2337.15     59.40 o 
  -8   2   1     2831.41     2707.89     50.89 o 
  -6   2   1    34514.89    35123.90    284.33 o 
  -4   2   1    42912.46    44349.06    359.79 o 
  -2   2   1    24512.81    23890.33    176.80 o 
   0   2   1     3149.21     3321.33     30.73 o 
   2   2   1    22635.75    21749.65    153.97 o 
   4   2   1    57183.78    61554.80    527.35 o 
   6   2   1    25642.72    26447.29    235.15 o 
   8   2   1    17621.48    18185.89    185.39 o 
  10   2   1     3293.84     3285.39     91.41 o 
  12   2   1       10.73       64.85     34.67 o 
  14   2   1       52.19      100.51     41.72 o 
  16   2   1      420.26      480.18     46.81 o 
  18   2   1      738.54      813.82     62.89 o 
  20   2   1     1720.77     1984.25    123.59 o 
 -21   3   1     6781.93     6610.65    148.14 o 
 -19   3   1     7731.02     7856.99    142.52 o 
 -17   3   1    18207.96    18031.27    414.70 o 
 -15   3   1    46348.83    46507.10    607.03 o 
 -13   3   1    68978.38    69091.61    722.80 o 
 -11   3   1    75053.91    74533.88    940.42 o 
  -9   3   1    76226.51    74669.38   1054.07 o 
  -7   3   1    76575.09    76155.55    713.47 o 
  -5   3   1    19039.01    17085.00    154.99 o 
  -3   3   1    12892.25    11537.78    122.85 o 
  -1   3   1      342.58      388.17     32.66 o 
   1   3   1       55.52      176.85     23.41 o 
   3   3   1       47.39      302.64     30.61 o 
   5   3   1     9063.87     8570.90     83.05 o 
   7   3   1    28697.30    27701.88    258.13 o 
   9   3   1    52569.17    52857.73    505.93 o 
  11   3   1    52659.71    52586.53    541.00 o 
  13   3   1    43872.88    43702.29    474.77 o 
  15   3   1    32279.43    32341.43    424.34 o 
  17   3   1    21933.78    21433.17    302.06 o 
  19   3   1    23886.21    23188.80    274.74 o 
 -20   4   1    13168.48    13182.15    215.74 o 
 -18   4   1     7330.16     7267.00    143.73 o 
 -16   4   1     5449.63     5508.61    112.22 o 
 -14   4   1     2173.92     2281.95     87.61 o 
 -12   4   1       95.29      377.43     90.98 o 
 -10   4   1     3265.39     3446.74     83.18 o 
  -8   4   1    12097.75    11580.93    125.72 o 
  -6   4   1    16264.74    15799.40    158.31 o 
  -4   4   1    79278.89    78830.97    722.22 o 
  -2   4   1    94002.64    95382.35    747.93 o 
   0   4   1    90147.73    90086.85    827.60 o 
   2   4   1    70711.81    70508.38    559.73 o 
   4   4   1    47733.14    46572.66    352.26 o 
   6   4   1    52194.54    52514.88    488.39 o 
   8   4   1    24173.87    24285.53    239.22 o 
  10   4   1     9173.84     9000.40    140.71 o 
  12   4   1     3773.52     3692.49     79.39 o 
  14   4   1      421.80      526.06     55.53 o 
  16   4   1     1022.52     1027.10     69.63 o 
  18   4   1     5623.90     5684.56    109.99 o 
 -19   5   1     2710.97     2712.94    195.52 o 
 -17   5   1    10140.75     9996.56    341.44 o 
 -15   5   1    21704.14    20375.67    256.70 o 
 -13   5   1    15495.79    15474.66    217.04 o 
 -11   5   1    18128.10    18206.27    230.99 o 
  -9   5   1    29569.09    29873.46    348.83 o 
  -7   5   1     4075.65     3753.26     71.26 o 
  -5   5   1     2974.80     2607.95     56.34 o 
  -3   5   1     8436.38     8632.81     72.17 o 
  -1   5   1     6143.93     6829.78     82.40 o 
   1   5   1        5.22       46.53     17.48 o 
   3   5   1      697.21      874.44     27.73 o 
   5   5   1     4316.40     4396.41     62.08 o 
   7   5   1    17353.38    16977.76    190.18 o 
   9   5   1     7535.74     7122.40     96.24 o 
  11   5   1     8147.97     7942.72    136.46 o 
  13   5   1    14947.57    14604.90    250.59 o 
  15   5   1    11273.86    10540.15    304.69 o 
  17   5   1    11029.64    10768.41    147.09 o 
 -18   6   1    17744.00    16727.56    380.04 o 
 -16   6   1     9683.31     9513.82    172.32 o 
 -14   6   1     3107.10     2915.93     99.83 o 
 -12   6   1      938.37      883.40     55.03 o 
 -10   6   1    16375.89    15996.23    192.93 o 
  -8   6   1    15064.91    14641.02    143.49 o 
  -6   6   1    24083.21    24206.07    196.88 o 
  -4   6   1    34425.41    34104.04    287.50 o 
  -2   6   1    62131.69    61382.82    526.97 o 
   0   6   1    89290.91    89354.90    968.60 o 
   2   6   1   121251.83   122807.97   1173.78 o 
   4   6   1   102734.24   102307.26    885.43 o 
   6   6   1    39213.00    38825.01    302.94 o 
   8   6   1    23516.93    23302.84    217.64 o 
  10   6   1     8784.77     8786.50    135.06 o 
  12   6   1     1971.34     2061.76     87.60 o 
  14   6   1      501.55      668.74     55.68 o 
  16   6   1      511.87      730.63    128.07 o 
 -15   7   1      293.76      445.01     64.05 o 
 -13   7   1      970.60     1045.39     61.13 o 
 -11   7   1     2946.95     2999.84    117.85 o 
  -9   7   1     2565.92     2433.00     50.65 o 
  -7   7   1      515.00      697.37     69.34 o 
  -5   7   1     2248.33     2198.05     46.84 o 
  -3   7   1       82.65      106.38     35.53 o 
  -1   7   1      383.21      388.61     40.88 o 
   1   7   1       16.13       19.85     24.45 o 
   3   7   1       18.41       47.93     21.51 o 
   5   7   1       57.29       81.49     22.57 o 
   7   7   1       20.97       63.14     21.60 o 
   9   7   1      422.33      446.13     31.70 o 
  11   7   1       75.69       93.09     49.01 o 
  13   7   1      350.68      382.35     50.46 o 
  15   7   1      903.01      864.05     93.35 o 
 -14   8   1     2957.98     2905.21    101.46 o 
 -12   8   1       12.91       92.05     48.51 o 
 -10   8   1     1886.96     2001.12     97.46 o 
  -8   8   1     9750.77     9843.31    123.71 o 
  -6   8   1    27658.02    27505.84    269.51 o 
  -4   8   1    53474.26    54194.77    523.58 o 
  -2   8   1    43270.90    44030.65    578.66 o 
   0   8   1    55987.58    58204.98    718.90 o 
   2   8   1    75070.63    76517.78    806.05 o 
   4   8   1    42147.85    43026.55    631.16 o 
   6   8   1    28090.00    28282.78    574.17 o 
   8   8   1    21855.58    21426.45    238.73 o 
  10   8   1    11092.63    10768.17    141.36 o 
  12   8   1     2032.91     2158.45    103.92 o 
  -9   9   1     3553.42     3394.49    281.08 o 
  -7   9   1     4608.98     4945.97    136.36 o 
  -5   9   1     2002.49     2091.46    133.08 o 
  -3   9   1     1188.66     1269.62    140.54 o 
  -1   9   1      417.05      461.25     60.90 o 
   1   9   1       13.24       14.95     26.93 o 
   3   9   1      362.59      417.19     45.98 o 
   5   9   1     1347.30     1397.47    118.73 o 
   7   9   1     2115.06     2152.86    111.16 o 
   9   9   1     3247.05     2997.04    162.01 o 
  -2  10   1    20706.25    21881.43    504.17 o 
   0  10   1    23703.45    24363.72    392.04 o 
 -22   0   2    22807.92    23215.47    380.50 o 
 -20   0   2    31139.02    31155.93    951.31 o 
 -18   0   2    36585.55    37109.37    710.77 o 
 -16   0   2     8673.23     8728.61    480.21 o 
 -14   0   2     7629.70     7219.41    188.28 o 
 -12   0   2     3000.67     3137.45    106.89 o 
 -10   0   2       26.00      316.50    129.96 o 
  -8   0   2    29197.81    26914.59    355.84 o 
  -6   0   2    35893.65    37397.62    512.25 o 
  -4   0   2   130462.53   125226.05   1848.88 o 
  -2   0   2   232259.47   251101.77   4284.12 o 
   0   0   2   177369.25   163322.31   2051.17 o 
   2   0   2   297342.06   281716.66   3704.41 o 
   4   0   2   307455.50   298423.88   5844.42 o 
   6   0   2   109717.37   108357.53   1388.15 o 
   8   0   2    51636.22    50670.11    604.69 o 
  10   0   2    23416.40    23552.46    305.51 o 
  12   0   2    21001.22    21374.67    327.89 o 
  14   0   2      988.81     1044.34     67.64 o 
  16   0   2       60.20      129.63     75.96 o 
  18   0   2     1946.79     2139.22    158.93 o 
  20   0   2    12685.88    12354.01    302.26 o 
 -23   1   2        1.66       38.83     50.42 o 
 -21   1   2        4.34       43.17     63.52 o 
 -19   1   2      465.49      546.33     59.81 o 
 -17   1   2      673.10      622.84     70.41 o 
 -15   1   2     5768.39     5971.60    119.27 o 
 -13   1   2     3887.21     4038.89    120.85 o 
 -11   1   2     7690.67     8087.50    162.78 o 
  -9   1   2     1998.00     2274.00     99.98 o 
  -7   1   2    21035.65    20433.37    201.09 o 
  -5   1   2     8006.16     9708.58    108.82 o 
   1   1   2    11523.70    11154.89     65.95 o 
   3   1   2     2446.81     2176.98     42.02 o 
   5   1   2      745.12     1189.73     29.31 o 
   7   1   2     2836.56     3008.38     43.45 o 
   9   1   2     4392.04     4379.94     75.71 o 
  11   1   2     6645.44     6764.98     88.76 o 
  13   1   2      146.78      278.04     40.05 o 
  15   1   2     1259.92     1474.14     68.33 o 
  17   1   2     4074.83     3934.70     83.17 o 
  19   1   2     2145.71     2242.58     89.58 o 
 -22   2   2    25706.11    25343.06    346.11 o 
 -20   2   2    16630.10    17385.23    243.36 o 
 -18   2   2    21736.15    21246.60    279.73 o 
 -16   2   2    24254.17    24465.82    389.31 o 
 -14   2   2     2431.41     2477.19    143.31 o 
 -12   2   2     3104.62     3183.63     78.53 o 
 -10   2   2      796.29      826.69     47.80 o 
  -8   2   2    29585.37    32360.11    305.14 o 
  -6   2   2    73806.14    72743.84    747.37 o 
  -4   2   2    48947.73    49146.05    460.70 o 
  -2   2   2    90890.88    84232.27    736.30 o 
   0   2   2   137893.69   138994.97   1515.23 o 
   2   2   2   144211.48   138006.08   1512.82 o 
   4   2   2   220473.73   227124.48   2635.17 o 
   6   2   2   174299.19   179427.30   1820.90 o 
   8   2   2    50444.66    50844.51    485.00 o 
  10   2   2    31869.38    32350.81    297.75 o 
  12   2   2     2753.38     2698.11     65.21 o 
  14   2   2      243.63      289.29     36.51 o 
  16   2   2      459.55      578.89     50.73 o 
  18   2   2      198.52      162.38     46.49 o 
  20   2   2     3480.90     3784.30    107.55 o 
 -21   3   2     2878.17     3073.62    145.26 o 
 -19   3   2     5911.32     5532.78    137.43 o 
 -17   3   2    13574.08    13405.33    186.67 o 
 -15   3   2    19719.80    19334.33    238.53 o 
 -13   3   2    26764.76    26437.19    302.27 o 
 -11   3   2    20103.05    19728.57    256.62 o 
  -9   3   2    54641.01    55113.79    532.43 o 
  -7   3   2    63640.72    66654.48    606.20 o 
  -5   3   2    31154.57    29546.35    242.33 o 
  -3   3   2    11308.44    11690.59     90.03 o 
  -1   3   2     4740.25     3723.98     48.24 o 
   1   3   2      128.31      283.04     16.26 o 
   3   3   2      142.43      231.93     13.42 o 
   5   3   2     2727.66     2459.26     65.09 o 
   7   3   2     6271.54     6191.98    148.75 o 
   9   3   2    18241.48    18615.62    208.77 o 
  11   3   2    21634.50    21537.90    253.86 o 
  13   3   2    30980.96    30984.49    454.22 o 
  15   3   2    16137.11    15714.08    167.20 o 
  17   3   2     9334.80     9873.08    198.45 o 
  19   3   2     8018.80     7650.89    228.06 o 
 -20   4   2    11303.67    11032.82    203.00 o 
 -18   4   2     6261.27     6478.91    171.58 o 
 -16   4   2      724.68      911.49     98.51 o 
 -14   4   2     1381.99     1478.97     74.34 o 
 -12   4   2     2715.47     2721.88     91.26 o 
 -10   4   2     1378.34     1685.99     67.60 o 
  -8   4   2     1780.54     1597.56     44.54 o 
  -6   4   2    14249.90    13856.13    216.54 o 
  -4   4   2    64696.30    65160.16    578.88 o 
  -2   4   2    94700.03    99159.74    851.16 o 
   0   4   2    61665.64    59664.39    509.54 o 
   2   4   2    40962.45    39784.85    290.94 o 
   4   4   2    42832.01    42235.72    315.38 o 
   6   4   2    36891.78    37194.17    320.81 o 
   8   4   2    35442.46    36085.31    370.88 o 
  10   4   2    18354.14    18056.57    220.44 o 
  12   4   2     4743.88     4501.69    103.50 o 
  14   4   2       12.85       61.77     29.72 o 
  16   4   2      355.27      290.35     46.17 o 
  18   4   2     1812.51     1835.01     95.48 o 
 -19   5   2     7811.83     7831.86    170.88 o 
 -17   5   2    15510.77    15333.53    352.72 o 
 -15   5   2    28752.04    27790.91    520.60 o 
 -13   5   2    60036.15    58869.15    665.45 o 
 -11   5   2    79435.10    80065.14    906.27 o 
  -9   5   2    56827.76    55154.27    579.65 o 
  -7   5   2    52691.52    51743.18    547.15 o 
  -5   5   2    38919.19    38354.87    331.37 o 
  -3   5   2    20533.81    20022.24    151.73 o 
  -1   5   2    18049.40    19245.66    139.68 o 
   1   5   2     7296.08     7582.13     73.21 o 
   3   5   2     2955.99     3102.25     57.78 o 
   5   5   2    14059.95    13969.16    110.03 o 
   7   5   2    17911.62    17995.17    226.56 o 
   9   5   2    26074.30    25315.18    296.54 o 
  11   5   2    31692.14    31421.42    353.53 o 
  13   5   2    29210.19    28494.88    294.74 o 
  15   5   2    31133.12    30478.14    444.09 o 
  17   5   2    21601.53    20795.58    336.78 o 
 -18   6   2     1864.96     1860.53     95.91 o 
 -16   6   2      265.05      441.38     64.24 o 
 -14   6   2       52.61       87.32     41.93 o 
 -12   6   2      792.59      998.89     91.56 o 
 -10   6   2       72.38      289.42    105.46 o 
  -8   6   2     4031.66     3743.63     62.34 o 
  -6   6   2     1435.75     1569.54     37.27 o 
  -4   6   2     1327.90     1479.16     73.24 o 
  -2   6   2     9609.83     9997.44     96.51 o 
   0   6   2     4471.46     4612.79    125.94 o 
   2   6   2     3273.05     3182.23    101.16 o 
   4   6   2    20417.33    20559.36    209.61 o 
   6   6   2    23326.55    23830.35    191.26 o 
   8   6   2     2608.31     2573.85     46.73 o 
  10   6   2      146.55      267.50     46.10 o 
  12   6   2      141.14       79.62     44.25 o 
  14   6   2      177.32      238.91     73.92 o 
  16   6   2        0.75      -19.87     46.06 o 
 -17   7   2    18027.16    17610.87    258.69 o 
 -15   7   2    31107.01    30630.52    400.69 o 
 -13   7   2    39185.02    39300.30    475.14 o 
 -11   7   2    43750.15    42052.37    447.12 o 
  -9   7   2    61843.70    61406.50    580.47 o 
  -7   7   2    73649.64    72554.05    670.66 o 
  -5   7   2    40972.18    41689.96    360.23 o 
  -3   7   2    12918.54    12968.55    118.70 o 
  -1   7   2     7667.99     7886.49    105.36 o 
   1   7   2      647.33      751.11     45.25 o 
   3   7   2      580.58      573.46     24.28 o 
   5   7   2     2344.93     2534.49     44.67 o 
   7   7   2    12534.24    12515.30    215.39 o 
   9   7   2    32120.40    31648.00    341.93 o 
  11   7   2    37398.74    37085.89    467.30 o 
  13   7   2    30190.14    29578.37    412.54 o 
 -14   8   2       12.32      266.27    111.14 o 
 -12   8   2       16.52       46.46     32.83 o 
 -10   8   2      104.04      182.99     40.82 o 
  -8   8   2       38.16       62.75     32.18 o 
  -6   8   2     1071.17     1135.07     61.44 o 
  -4   8   2     1040.16     1074.74     49.07 o 
  -2   8   2      956.27     1104.88     86.41 o 
   0   8   2       23.98      261.43     93.71 o 
   2   8   2       37.06      138.39     35.47 o 
   4   8   2      183.68      284.31     43.23 o 
   6   8   2      604.46      598.78     89.87 o 
   8   8   2      620.89      760.54     67.40 o 
  10   8   2      223.80      301.75     82.61 o 
 -11   9   2    36554.48    36066.69    440.78 o 
  -9   9   2    34161.56    33436.33    364.53 o 
  -7   9   2    34073.27    33777.58    393.78 o 
  -5   9   2    22936.48    23373.17    394.63 o 
  -3   9   2    10458.24    10908.63    169.74 o 
  -1   9   2     2697.50     2617.25     66.11 o 
   1   9   2      874.07      989.59     77.16 o 
   3   9   2      289.96      290.58     55.22 o 
   5   9   2     1900.78     1860.00    126.33 o 
   7   9   2     7602.57     7767.46    522.33 o 
  -2  10   2     6838.07     6677.07    145.59 o 
 -23   1   3       22.58      108.73     59.17 o 
 -21   1   3     1476.11     1645.00    100.32 o 
 -19   1   3    11750.35    11552.90    191.68 o 
 -17   1   3    40007.99    39478.96    515.76 o 
 -15   1   3    51545.53    50034.65    880.04 o 
 -13   1   3    75919.02    74666.53    838.96 o 
 -11   1   3   162815.77   159826.13   1980.22 o 
  -9   1   3   168534.48   162323.67   1965.35 o 
  -7   1   3   139867.86   137051.84   1561.00 o 
  -5   1   3   187712.92   185969.53   3120.49 o 
  -3   1   3   128665.77   134818.11   1314.81 o 
  -1   1   3    14048.65    12594.10     82.44 o 
   1   1   3       75.49      209.88     10.67 o 
   3   1   3       96.43      224.79     45.00 o 
   5   1   3     8283.18     8298.78    130.63 o 
   7   1   3     9106.63     8404.37     95.98 o 
   9   1   3    21341.23    21276.72    194.08 o 
  11   1   3    55856.62    56824.52    519.27 o 
  13   1   3    57328.18    58404.80    565.14 o 
  15   1   3    42245.46    42365.95    417.58 o 
  17   1   3    36464.12    36617.43    390.30 o 
  19   1   3    27692.89    28366.90    332.43 o 
 -22   2   3     6189.33     6364.13    153.09 o 
 -20   2   3    10230.65    10239.45    193.04 o 
 -18   2   3     8580.94     8217.97    246.07 o 
 -16   2   3     4876.64     5174.52    127.98 o 
 -14   2   3       60.68      191.92     56.31 o 
 -12   2   3      279.55      389.17     44.62 o 
 -10   2   3     1480.97     1718.90     67.58 o 
  -8   2   3      188.21      317.44     29.45 o 
  -6   2   3     1225.73     1217.19     79.20 o 
  -4   2   3    10625.13    10958.91    129.72 o 
  -2   2   3    46999.56    48163.54    373.88 o 
   0   2   3    69003.42    72070.66    814.91 o 
   2   2   3    27498.66    27837.38    193.12 o 
   4   2   3     1169.15     1025.24     61.93 o 
   6   2   3    22764.72    23987.78    195.46 o 
   8   2   3    24685.45    26166.21    244.40 o 
  10   2   3     8172.42     8405.83    103.92 o 
  12   2   3     2177.31     2171.79     53.25 o 
  14   2   3      291.80      332.57     44.31 o 
  16   2   3       23.86       58.31     38.80 o 
  18   2   3      558.02      591.53     57.98 o 
 -23   3   3      305.65      377.70     73.22 o 
 -21   3   3     1141.42     1229.29     96.02 o 
 -19   3   3     7237.33     7128.42    178.27 o 
 -17   3   3    21882.78    21720.99    289.97 o 
 -15   3   3    31852.77    31975.11    340.84 o 
 -13   3   3    37248.75    36789.46    383.80 o 
 -11   3   3    72920.55    73288.23    802.23 o 
  -9   3   3   132310.59   133878.63   1864.72 o 
  -7   3   3   102829.95   100885.80   1810.89 o 
  -5   3   3    92970.98    94855.99    904.32 o 
  -3   3   3    50269.37    50372.21    409.54 o 
  -1   3   3     2619.72     1919.14     29.12 o 
   1   3   3      839.46      757.60     59.05 o 
   3   3   3      794.59      872.19     35.97 o 
   5   3   3     1533.52     1668.51     56.08 o 
   7   3   3     5530.05     5434.67     58.93 o 
   9   3   3    10068.45     9874.11     99.99 o 
  11   3   3    27894.26    28255.37    312.36 o 
  13   3   3    32961.55    32738.15    358.40 o 
  15   3   3    28150.88    27616.53    314.27 o 
  17   3   3    32200.55    31464.35    356.94 o 
 -22   4   3    20443.82    20247.05    298.27 o 
 -20   4   3    19486.93    18855.48    253.59 o 
 -18   4   3    12501.26    12420.51    236.43 o 
 -16   4   3     6150.10     6134.65    190.36 o 
 -14   4   3    10577.33    10516.23    180.30 o 
 -12   4   3     8798.16     8795.80    124.03 o 
 -10   4   3      133.76      362.03     83.41 o 
  -8   4   3     2916.91     3013.30     55.41 o 
  -6   4   3    25085.48    24991.90    228.94 o 
  -4   4   3    42706.39    43806.75    363.96 o 
  -2   4   3    61343.45    62585.26    577.37 o 
   0   4   3    69769.67    68636.39    672.74 o 
   2   4   3    47980.37    47542.75    389.19 o 
   4   4   3    58073.34    58548.96    425.98 o 
   6   4   3    38107.50    37872.23    307.38 o 
   8   4   3    38551.93    38831.33    347.39 o 
  10   4   3    22647.03    22369.36    207.07 o 
  12   4   3     9752.31     9436.19    119.71 o 
  14   4   3     3018.51     3091.02     70.22 o 
  16   4   3       48.85       97.69     46.40 o 
 -21   5   3      675.25      857.74    165.48 o 
 -19   5   3     1428.83     1632.08     84.99 o 
 -17   5   3     6917.72     6736.12    129.93 o 
 -15   5   3    11415.40    11185.59    220.70 o 
 -13   5   3    16745.90    16803.39    228.32 o 
 -11   5   3    24048.72    23542.37    268.22 o 
  -9   5   3    15510.15    15134.58    176.16 o 
  -7   5   3    25081.12    24130.42    248.46 o 
  -5   5   3    30303.95    30935.70    265.85 o 
  -3   5   3    13958.05    13785.39    108.47 o 
  -1   5   3     1474.51     1341.75     39.48 o 
   1   5   3      172.34      244.90     28.11 o 
   3   5   3      605.52      796.36     27.61 o 
   5   5   3     3177.61     3416.66     54.75 o 
   7   5   3     1683.37     1705.90     73.40 o 
   9   5   3     2802.12     2864.06     40.24 o 
  11   5   3     9317.11     8796.37    157.90 o 
  13   5   3    11576.90    11680.96    149.83 o 
  15   5   3     7638.21     7794.73    238.66 o 
 -18   6   3    19690.72    18795.29    284.46 o 
 -16   6   3    24681.81    24151.35    361.53 o 
 -14   6   3    11618.39    11551.04    175.32 o 
 -12   6   3      215.94      319.12     71.46 o 
 -10   6   3      497.36      607.30     53.31 o 
  -8   6   3     8205.10     7994.57     96.94 o 
  -6   6   3    15154.17    15214.14    133.41 o 
  -4   6   3    16523.92    16123.45    142.26 o 
  -2   6   3    28662.97    28924.46    269.20 o 
   0   6   3    80300.97    80229.77    846.84 o 
   2   6   3   113206.36   113317.00   1316.14 o 
   4   6   3    76760.94    72523.04   1533.57 o 
   6   6   3    74991.52    73851.51    672.83 o 
   8   6   3    32190.36    31216.62    305.85 o 
  10   6   3     9569.33     9615.93    137.20 o 
  12   6   3     6707.12     6727.82    143.78 o 
  14   6   3     3627.99     3702.88    100.61 o 
 -17   7   3       61.46       89.96     53.19 o 
 -15   7   3      286.02      260.74     56.72 o 
 -13   7   3      756.95      891.42     69.48 o 
 -11   7   3     1252.56     1345.74     64.63 o 
  -9   7   3     1926.28     1902.50     74.18 o 
  -7   7   3      775.94      923.58     46.06 o 
  -5   7   3     3168.98     3141.22     51.76 o 
  -3   7   3       75.19      110.62     26.96 o 
  -1   7   3     2004.51     2240.25     59.93 o 
   1   7   3        7.90       79.29     25.20 o 
   3   7   3       29.71       89.44     22.30 o 
   5   7   3       53.23       52.82     24.02 o 
   7   7   3       66.13       80.43     31.95 o 
   9   7   3     1055.17     1014.44     49.26 o 
  11   7   3      237.12      304.63     86.54 o 
  13   7   3     1429.53     1486.43    129.40 o 
 -14   8   3     5534.73     5694.66    122.23 o 
 -12   8   3     2063.83     2114.57     78.18 o 
 -10   8   3      510.15      595.38     50.67 o 
  -8   8   3      272.73      439.46     52.78 o 
  -6   8   3    16185.13    15817.57    155.47 o 
  -4   8   3    37512.58    37900.18    391.13 o 
  -2   8   3    50214.79    50422.88    523.10 o 
   0   8   3    54670.45    55447.79    590.30 o 
   2   8   3    37660.82    37891.52    588.90 o 
   4   8   3    32533.57    32848.42    373.45 o 
   6   8   3    33111.52    33834.85    955.68 o 
   8   8   3    40209.69    39808.09    892.17 o 
  10   8   3    24564.28    23756.63    405.15 o 
 -11   9   3     5042.65     5186.78    146.77 o 
  -9   9   3     3124.66     3119.01     87.42 o 
  -7   9   3     1327.26     1735.84     97.09 o 
  -5   9   3     3446.98     3595.51     77.72 o 
  -3   9   3     2448.38     2688.46     69.08 o 
  -1   9   3      926.74      951.96     61.73 o 
   1   9   3      932.10     1070.78     84.07 o 
   3   9   3       19.49       67.28     76.05 o 
   5   9   3      199.74      240.34     76.36 o 
 -24   0   4    32321.77    31976.42    667.14 o 
 -22   0   4    35405.69    37151.78    901.73 o 
 -20   0   4    34554.93    34035.54    619.55 o 
 -18   0   4    37171.44    37116.60    632.93 o 
 -16   0   4    60539.92    58195.13   1141.44 o 
 -14   0   4    68890.37    67753.84   1076.39 o 
 -12   0   4    24723.71    25592.37    374.39 o 
 -10   0   4     9519.83    12290.26    183.01 o 
  -8   0   4    52028.36    54892.86    740.22 o 
  -6   0   4    11807.48    12657.83    159.86 o 
  -4   0   4    77516.57    75985.44   1063.34 o 
  -2   0   4    20489.14    20517.33    229.83 o 
   0   0   4    39387.03    33566.03    335.62 o 
   2   0   4   146703.02   148684.91   1969.78 o 
   4   0   4   292141.31   299242.75   4907.04 o 
   6   0   4   151626.73   157615.19   2237.66 o 
   8   0   4    85197.98    87802.31   1125.62 o 
  10   0   4    70284.86    71549.56    923.13 o 
  12   0   4    15508.10    16362.54    227.60 o 
  14   0   4     3276.22     3149.44    103.64 o 
  16   0   4     1055.53     1179.41     90.46 o 
  18   0   4      429.54      531.89     99.60 o 
 -23   1   4        4.91       50.81     57.70 o 
 -21   1   4       37.32       37.14     58.50 o 
 -19   1   4     1279.95     1126.03     88.91 o 
 -17   1   4      975.94     1054.12    187.27 o 
 -15   1   4     8257.44     8149.63    135.50 o 
 -13   1   4    12922.91    13250.91    213.11 o 
 -11   1   4    14779.36    15492.84    165.96 o 
  -9   1   4     6238.89     7378.99     87.26 o 
  -7   1   4      135.56      605.89     64.49 o 
  -5   1   4     5829.37     6373.29     76.48 o 
  -3   1   4    33980.31    33296.55    312.60 o 
  -1   1   4     2505.44     3293.21     56.20 o 
   1   1   4     5403.70     5206.23     40.80 o 
   3   1   4     1715.84     2488.01     45.39 o 
   5   1   4       83.42      120.75     17.70 o 
   7   1   4     2094.25     2509.20     53.40 o 
   9   1   4     1483.18     1493.45     48.50 o 
  11   1   4      210.21      301.58     41.78 o 
  13   1   4     3671.66     3665.41     74.62 o 
  15   1   4     2644.46     2906.77     93.91 o 
  17   1   4      845.70     1132.43     71.48 o 
 -24   2   4    22887.08    23236.93    345.44 o 
 -22   2   4    31466.38    31593.29    405.52 o 
 -20   2   4    52330.15    51798.27    684.63 o 
 -18   2   4    47882.08    47054.13    721.52 o 
 -16   2   4    19035.38    19717.64    311.74 o 
 -14   2   4    12267.14    11846.28    250.11 o 
 -12   2   4     1088.00      849.01     87.44 o 
 -10   2   4      649.96      939.12     75.46 o 
  -8   2   4     7280.88     8811.84     99.84 o 
  -4   2   4    20768.31    20659.73    165.15 o 
  -2   2   4   128246.16   128169.07   1222.28 o 
   0   2   4   142487.38   144399.20   2809.30 o 
   2   2   4   234542.70   234976.47   2470.54 o 
   4   2   4   125607.20   129853.05   1199.41 o 
   6   2   4    61550.29    61516.84    513.71 o 
   8   2   4    48318.50    47955.24    452.24 o 
  10   2   4    23330.55    23571.22    239.63 o 
  12   2   4    18493.42    18143.46    195.93 o 
  14   2   4    13814.65    13824.01    172.67 o 
  16   2   4     3109.58     2982.91     92.01 o 
  18   2   4      180.35      290.84     90.38 o 
 -23   3   4       39.39       97.60     66.05 o 
 -21   3   4     2056.56     2202.26    128.36 o 
 -19   3   4     6725.47     6365.66    136.77 o 
 -17   3   4     3966.20     4037.16    105.44 o 
 -15   3   4     9834.58     9740.36    188.03 o 
 -13   3   4    21448.58    21375.54    272.71 o 
 -11   3   4    24085.30    23231.85    245.94 o 
  -9   3   4    37312.50    37097.04    385.88 o 
  -7   3   4    71748.22    75571.83    770.43 o 
  -5   3   4    92724.30    96767.04   1014.25 o 
  -3   3   4    28281.51    28376.38    210.18 o 
  -1   3   4    19537.41    18374.78    282.88 o 
   1   3   4      558.75      574.78     53.62 o 
   3   3   4       13.70       74.36     28.12 o 
   5   3   4      204.52      288.07     21.86 o 
   7   3   4     3410.96     3430.61     53.59 o 
   9   3   4     6203.83     6680.69     77.43 o 
  11   3   4     7846.59     7674.02    101.00 o 
  13   3   4    10316.50    10737.87    200.96 o 
  15   3   4    15350.79    15323.06    206.71 o 
  17   3   4     9299.89     9523.02    145.15 o 
 -22   4   4    10744.73    11234.92    224.70 o 
 -20   4   4    20751.65    20446.18    280.74 o 
 -18   4   4    29189.95    29938.06    452.76 o 
 -16   4   4    15967.30    15160.60    192.19 o 
 -14   4   4     4256.55     4286.92    109.64 o 
 -12   4   4     2225.87     2124.14     79.18 o 
 -10   4   4      139.79      232.55     41.98 o 
  -8   4   4     2614.18     2834.03     49.18 o 
  -6   4   4      675.62      598.72     36.28 o 
  -4   4   4    14799.63    14125.74    116.22 o 
  -2   4   4    30191.71    30162.07    204.67 o 
   0   4   4    35600.68    35751.07    275.29 o 
   2   4   4    37245.13    37091.65    356.16 o 
   4   4   4    48785.80    48150.76    388.15 o 
   6   4   4    37888.45    38223.49    310.23 o 
   8   4   4    37364.54    38961.74    325.19 o 
  10   4   4    31460.21    30663.17    292.18 o 
  12   4   4     7915.70     7976.33    105.21 o 
  14   4   4     1089.25     1194.54     57.48 o 
  16   4   4       59.51      176.67     69.53 o 
 -21   5   4      139.93      187.44     92.61 o 
 -19   5   4     1832.64     1955.70     84.74 o 
 -17   5   4    10138.80     9914.32    147.78 o 
 -15   5   4    36425.30    36151.13    482.07 o 
 -13   5   4    59582.41    58284.37    595.56 o 
 -11   5   4    63618.89    62647.34    614.66 o 
  -9   5   4    64963.88    63753.84    707.88 o 
  -7   5   4    59464.16    59317.02    558.66 o 
  -5   5   4    45642.60    43838.74    384.31 o 
  -3   5   4    44985.01    45574.30    347.74 o 
  -1   5   4    25700.88    25366.82    355.21 o 
   1   5   4    15894.34    16122.59    128.12 o 
   3   5   4     6031.84     6018.45     84.78 o 
   5   5   4      491.84      600.80     61.14 o 
   7   5   4    11498.40    11407.45    176.65 o 
   9   5   4    13379.31    12922.37    218.07 o 
  11   5   4    15761.20    15824.59    307.87 o 
  13   5   4    21450.25    20731.79    388.82 o 
  15   5   4    18196.83    18223.17    254.61 o 
 -20   6   4     5415.89     5565.67    178.25 o 
 -18   6   4     2195.78     2180.05     97.30 o 
 -16   6   4      807.87     1066.44     73.78 o 
 -14   6   4     1119.60     1246.51     63.65 o 
 -12   6   4        8.05       78.68     40.25 o 
 -10   6   4      990.57     1095.32    115.14 o 
  -8   6   4      185.91      207.48     31.71 o 
  -6   6   4      553.73      632.26     30.64 o 
  -4   6   4      246.66      189.50     26.28 o 
  -2   6   4     1484.71     1548.90     45.59 o 
   0   6   4    11083.68    10954.79    156.64 o 
   2   6   4    29235.27    29635.22    282.98 o 
   4   6   4    10167.56     9837.17    112.41 o 
   6   6   4      743.40      911.46     64.52 o 
   8   6   4     2037.57     1866.50     59.91 o 
  10   6   4     3149.99     3261.74    135.58 o 
  12   6   4      959.16      951.24    195.40 o 
  14   6   4     1322.92     1437.56    167.36 o 
 -17   7   4    12244.92    12106.36    227.21 o 
 -15   7   4    23006.81    22238.11    300.91 o 
 -13   7   4    33827.54    33133.79    384.30 o 
 -11   7   4    42767.60    42028.01    424.56 o 
  -9   7   4    66004.49    65583.38    601.37 o 
  -7   7   4    69604.20    68531.08    608.57 o 
  -5   7   4    51589.41    51834.64    433.92 o 
  -3   7   4    52975.25    51733.98    541.23 o 
  -1   7   4    31577.90    32583.66    319.67 o 
   1   7   4     3775.80     3568.30     61.67 o 
   3   7   4       32.62       91.97     28.08 o 
   5   7   4      341.20      409.47     38.08 o 
   7   7   4     3838.45     2958.58    422.22 o 
   9   7   4    10551.39    10918.06    402.97 o 
  11   7   4    10264.92    10295.59    264.62 o 
 -14   8   4      154.62      155.77     54.38 o 
 -12   8   4        2.52       60.44     48.96 o 
 -10   8   4      163.27      126.66     38.81 o 
  -8   8   4     1239.44     1318.55    104.35 o 
  -6   8   4       69.75      129.70     29.02 o 
  -4   8   4     1869.51     1801.07     57.78 o 
  -2   8   4     2097.84     2102.92     46.78 o 
   0   8   4     2460.69     2438.11     97.06 o 
   2   8   4      660.89      842.99     62.92 o 
   4   8   4       12.29       93.78     72.34 o 
   6   8   4       14.41       20.95     54.20 o 
   8   8   4        6.69      132.31     77.24 o 
 -11   9   4    28539.99    28500.42    352.60 o 
  -9   9   4    36647.38    37046.74    417.93 o 
  -7   9   4    31665.86    32838.13    407.16 o 
  -5   9   4    27675.24    28365.15    331.69 o 
  -3   9   4    25424.38    26403.72    289.32 o 
  -1   9   4    19622.46    19581.63    404.95 o 
   1   9   4     3719.14     4049.79    167.82 o 
   3   9   4      223.97      344.87    106.50 o 
   5   9   4      204.02      206.39     90.35 o 
 -23   1   5      687.25      877.63     92.29 o 
 -21   1   5       13.65       62.12     71.03 o 
 -19   1   5     4153.68     4142.04    128.41 o 
 -17   1   5    10301.22    10298.27    179.28 o 
 -15   1   5    23078.64    22816.83    268.94 o 
 -13   1   5    78185.59    78889.74    922.77 o 
 -11   1   5   127476.06   128779.66   1526.36 o 
  -9   1   5   182456.63   187737.06   2373.29 o 
  -7   1   5   243189.16   252132.47   3321.50 o 
  -5   1   5   158799.00   165017.09   1907.79 o 
  -3   1   5    50728.23    48186.88    418.83 o 
  -1   1   5    72920.52    74579.92    720.25 o 
   1   1   5    74635.27    78825.63    637.06 o 
   3   1   5     5005.34     4899.50     50.36 o 
   5   1   5      569.58      800.49     82.35 o 
   7   1   5     2742.79     2748.65     86.14 o 
   9   1   5    15928.98    16145.96    168.56 o 
  11   1   5    23152.78    23627.18    254.84 o 
  13   1   5    18682.49    18875.49    226.77 o 
  15   1   5    22745.43    22636.00    263.29 o 
  17   1   5    31242.20    31264.00    368.42 o 
 -24   2   5     3056.01     3476.47    130.79 o 
 -22   2   5     5102.90     5178.23    148.04 o 
 -20   2   5    10541.71    10545.14    204.08 o 
 -18   2   5    16934.90    16852.25    234.67 o 
 -16   2   5     8902.03     8888.99    146.17 o 
 -14   2   5     1451.33     1568.09     75.84 o 
 -12   2   5     2500.92     2588.70     73.37 o 
 -10   2   5     1007.02     1095.89     86.25 o 
  -8   2   5       88.16      139.56     26.24 o 
  -6   2   5      119.97      191.13     25.72 o 
  -4   2   5      702.82      691.57     22.51 o 
  -2   2   5    14595.66    14722.80    239.24 o 
   0   2   5    28165.85    29234.48    250.60 o 
   2   2   5    25531.19    26055.19    218.04 o 
   4   2   5    24354.81    25183.73    181.30 o 
   6   2   5     9611.48     9424.98     85.74 o 
   8   2   5     5165.30     5136.41     80.65 o 
  10   2   5     7637.04     8000.24    154.59 o 
  12   2   5     7380.35     7317.64    103.86 o 
  14   2   5     3656.65     3675.47     77.19 o 
  16   2   5      229.32      214.11     48.38 o 
 -23   3   5      363.68      528.25     88.08 o 
 -21   3   5       44.58       89.23     53.28 o 
 -19   3   5     1076.47     1402.47    176.23 o 
 -17   3   5     8518.00     8472.92    208.99 o 
 -15   3   5    20798.05    21179.32    275.20 o 
 -13   3   5    46354.45    46599.91    566.15 o 
 -11   3   5    83175.64    83767.84    946.94 o 
  -9   3   5    62321.26    61716.21    641.85 o 
  -7   3   5    95395.44    93967.25   1009.42 o 
  -5   3   5   100929.36   103654.91   1105.64 o 
  -3   3   5    80746.59    81502.80    821.18 o 
  -1   3   5    50211.29    50050.52    754.62 o 
   1   3   5    12746.56    12019.19    147.67 o 
   3   3   5     2217.10     2254.70     72.70 o 
   5   3   5      148.30      241.08     15.00 o 
   7   3   5     1603.50     1719.96     39.44 o 
   9   3   5     6409.60     6560.13     88.91 o 
  11   3   5    12339.26    12283.91    135.29 o 
  13   3   5    13859.09    13915.85    180.11 o 
  15   3   5    19006.40    19378.76    249.10 o 
 -22   4   5    16863.05    16937.89    322.28 o 
 -20   4   5    16816.39    17283.60    245.32 o 
 -18   4   5    24479.84    24968.06    301.87 o 
 -16   4   5    33544.10    33433.62    377.25 o 
 -14   4   5    18583.29    18888.81    214.97 o 
 -12   4   5     5104.93     4963.12    124.35 o 
 -10   4   5     6432.25     6364.00    138.77 o 
  -8   4   5      276.26      530.19     44.16 o 
  -6   4   5     7328.90     7844.44    105.38 o 
  -4   4   5    12652.54    12460.53    110.57 o 
  -2   4   5    17138.49    16781.74    104.90 o 
   0   4   5    37451.14    38080.97    439.81 o 
   2   4   5    53871.68    53279.74    647.10 o 
   4   4   5    44193.03    43525.23    358.30 o 
   6   4   5    46983.86    47106.58    432.19 o 
   8   4   5    35734.48    35319.58    350.95 o 
  10   4   5    25209.64    24507.73    293.30 o 
  12   4   5    11730.00    11932.57    138.34 o 
  14   4   5     1515.62     1669.50    110.29 o 
 -21   5   5       39.96      134.90     58.56 o 
 -19   5   5     1531.49     1561.49     87.82 o 
 -17   5   5      395.66      477.32     57.92 o 
 -15   5   5      726.71      772.80     94.39 o 
 -13   5   5    16611.25    16322.61    191.70 o 
 -11   5   5    27971.19    27422.77    283.74 o 
  -9   5   5    35709.91    34959.48    369.40 o 
  -7   5   5    30952.92    31991.77    278.63 o 
  -5   5   5    26474.78    26648.05    206.99 o 
  -3   5   5     5971.24     5506.11     72.70 o 
  -1   5   5     5578.24     5251.40     67.54 o 
   1   5   5    13052.81    13071.32    246.31 o 
   3   5   5     1134.73     1169.65     60.68 o 
   5   5   5       76.75      136.75     18.12 o 
   7   5   5      576.74      522.11     22.34 o 
   9   5   5     5079.68     5028.84    173.45 o 
  11   5   5     4630.58     4673.84    130.38 o 
  13   5   5     2318.95     2507.56    164.24 o 
 -20   6   5    23181.12    23950.75    323.43 o 
 -18   6   5    29281.79    28457.05    349.66 o 
 -16   6   5    26513.43    26131.08    337.52 o 
 -14   6   5    20789.08    19839.49    419.77 o 
 -12   6   5    21338.85    20802.44    238.15 o 
 -10   6   5     3869.11     3958.88     90.72 o 
  -8   6   5      431.47      635.87     64.42 o 
  -6   6   5     9322.30     9265.14    102.96 o 
  -4   6   5    14369.18    14103.73    109.67 o 
  -2   6   5    24868.87    24975.81    233.64 o 
   0   6   5    36661.89    36134.52    369.95 o 
   2   6   5    45094.98    43323.20    479.11 o 
   4   6   5    73451.02    71532.85    705.96 o 
   6   6   5    58031.43    57418.25    503.37 o 
   8   6   5    37769.68    37209.17    621.39 o 
  10   6   5    23410.80    24180.00    700.04 o 
  12   6   5    11775.80    11387.66    260.19 o 
 -17   7   5        8.88       -1.35     47.26 o 
 -15   7   5        5.62       75.33     48.84 o 
 -13   7   5      239.03      306.73     62.28 o 
 -11   7   5     1758.05     1852.08     67.03 o 
  -9   7   5      513.30      558.69     42.01 o 
  -7   7   5     1925.92     1958.08     45.42 o 
  -5   7   5      681.96      817.21     49.34 o 
  -3   7   5      276.65      370.16     23.65 o 
  -1   7   5      622.60      629.31     33.55 o 
   1   7   5       33.80       90.11     21.99 o 
   3   7   5      204.52      230.07     16.67 o 
   5   7   5       73.77       83.65     64.53 o 
   7   7   5      257.79      295.54     67.17 o 
   9   7   5      277.69      349.10    103.78 o 
 -14   8   5    14889.81    14809.69    245.47 o 
 -12   8   5     9707.46     9279.24    138.00 o 
 -10   8   5     4251.49     4226.71     74.89 o 
  -8   8   5     1165.99     1324.70     67.77 o 
  -6   8   5     3760.15     3678.51     59.62 o 
  -4   8   5     6740.18     7083.31     94.12 o 
  -2   8   5    22028.13    21891.08    214.12 o 
   0   8   5    28812.98    29063.73    555.20 o 
   2   8   5    31145.77    30928.26    615.60 o 
   4   8   5    44868.61    45050.63    657.55 o 
   6   8   5    55144.86    55072.34    768.50 o 
   8   8   5    26410.66    26473.63    490.72 o 
 -11   9   5      979.70     1103.23     65.62 o 
  -9   9   5     2614.33     2705.69    104.85 o 
  -7   9   5     5153.56     5419.09    101.11 o 
  -5   9   5     2218.94     2408.33     62.58 o 
  -3   9   5     2228.34     2480.68    339.07 o 
  -1   9   5     3082.77     2965.68    142.60 o 
   1   9   5     1151.24     1332.60    188.81 o 
   3   9   5      561.11      585.21    103.72 o 
 -24   0   6    22911.97    22618.18    577.82 o 
 -22   0   6    52314.58    51907.71    959.02 o 
 -20   0   6    56365.46    54607.27    958.21 o 
 -18   0   6    53293.83    53513.48    967.51 o 
 -16   0   6    62016.48    60663.84   1049.82 o 
 -14   0   6    80677.63    80272.29   1337.90 o 
 -12   0   6    36519.14    36408.50    526.08 o 
 -10   0   6    27577.60    28272.04    372.61 o 
  -8   0   6      250.15      530.99     37.48 o 
  -6   0   6    58863.21    68995.06    930.42 o 
  -4   0   6    45033.06    44503.49    539.78 o 
  -2   0   6     7092.18     6115.69     67.14 o 
   0   0   6    26534.32    23541.25    311.93 o 
   2   0   6    42682.76    41549.77    387.61 o 
   4   0   6    75950.30    75119.70    928.88 o 
   6   0   6   159381.14   164143.83   3219.48 o 
   8   0   6   176779.44   182915.89   5110.97 o 
  10   0   6    39596.78    39842.55    622.68 o 
  12   0   6    11550.54    12158.28    367.99 o 
  14   0   6     8021.27     7996.97    390.24 o 
  16   0   6     2431.56     2898.36    285.00 o 
 -25   1   6       28.26       23.74     77.78 o 
 -23   1   6     1197.29     1630.83    293.80 o 
 -21   1   6     1439.68     1562.54     94.02 o 
 -19   1   6      800.94     1000.35     75.42 o 
 -17   1   6      725.15      819.46     71.04 o 
 -15   1   6     4185.29     4336.74    115.41 o 
 -13   1   6     4088.72     3906.67     96.10 o 
 -11   1   6     4523.67     4287.11    161.84 o 
  -9   1   6     1377.62     1502.58     82.83 o 
  -7   1   6     2611.94     2280.73     37.20 o 
  -5   1   6     8472.17     9583.38     88.77 o 
  -3   1   6     8420.45     7979.14     63.32 o 
  -1   1   6     4385.53     4779.10     57.67 o 
   1   1   6     1339.69     1405.02     40.30 o 
   3   1   6      878.41      947.88     27.08 o 
   5   1   6     2351.54     2596.92     47.32 o 
   7   1   6      545.29      673.57     66.12 o 
   9   1   6      304.18      323.32     45.82 o 
  11   1   6     1379.21     1576.57     69.48 o 
  13   1   6     1269.70     1353.67    103.52 o 
  15   1   6      970.66     1098.00     75.95 o 
 -24   2   6    23176.28    22998.21    383.02 o 
 -22   2   6    41207.06    39782.29    615.88 o 
 -20   2   6    62066.17    62361.19    805.37 o 
 -18   2   6    41701.07    41723.58    494.49 o 
 -16   2   6    33788.93    33933.16    453.48 o 
 -14   2   6    29315.97    28952.09    334.01 o 
 -12   2   6    33024.50    33191.39    370.30 o 
 -10   2   6    13790.15    13751.64    167.15 o 
  -8   2   6     6581.17     6369.17     76.88 o 
  -6   2   6       29.26      214.49     27.92 o 
  -4   2   6    22092.31    23226.54    215.65 o 
  -2   2   6    54403.34    56156.10    452.91 o 
   0   2   6    70463.66    72019.07    571.43 o 
   2   2   6    75633.33    73757.69   1162.94 o 
   4   2   6    51839.45    50608.66    459.49 o 
   6   2   6    53056.59    54114.14    509.28 o 
   8   2   6    48839.96    49277.20    455.88 o 
  10   2   6    50710.55    51907.11    525.74 o 
  12   2   6    27817.25    27530.32    287.25 o 
  14   2   6    15763.82    15856.90    185.57 o 
 -23   3   6      299.94      433.11     77.73 o 
 -21   3   6        2.41       65.85     62.47 o 
 -19   3   6       60.07      121.11     54.41 o 
 -17   3   6     4870.01     4963.42    119.19 o 
 -15   3   6     3432.51     3310.37    103.44 o 
 -13   3   6     9146.62     9130.15    138.67 o 
 -11   3   6    35382.72    35425.81    375.52 o 
  -9   3   6    59677.82    59197.92    600.10 o 
  -7   3   6    41833.17    41848.70    395.49 o 
  -5   3   6    47796.75    48470.69    392.83 o 
  -3   3   6    52187.48    53605.54    607.75 o 
  -1   3   6    15023.57    14509.09    209.63 o 
   1   3   6     7116.51     6507.70    105.63 o 
   3   3   6     6674.90     6828.46     83.70 o 
   5   3   6      455.00      580.19     32.91 o 
   7   3   6       16.37       90.03     17.36 o 
   9   3   6     1966.62     2067.27     52.43 o 
  11   3   6     5118.44     5008.85     91.72 o 
  13   3   6     6475.36     6513.70    110.17 o 
  15   3   6     4800.17     4814.75    179.99 o 
 -22   4   6    14470.15    14489.71    252.66 o 
 -20   4   6    19946.73    19775.77    254.06 o 
 -18   4   6    22832.55    23567.69    300.35 o 
 -16   4   6    33164.71    32894.57    384.50 o 
 -14   4   6    34699.21    34867.23    405.45 o 
 -12   4   6     4434.18     4526.43    107.64 o 
 -10   4   6      203.30      228.59     37.46 o 
  -8   4   6      110.69      210.39     62.56 o 
  -6   4   6     4951.53     5200.75     68.66 o 
  -4   4   6     2413.18     2235.91     24.23 o 
  -2   4   6      746.22     2972.94   1308.95 o 
   0   4   6    11803.29    11796.28    343.15 o 
   2   4   6    33514.28    33906.30    443.01 o 
   4   4   6    37023.44    37489.29    350.77 o 
   6   4   6    40121.30    39099.76    351.18 o 
   8   4   6    36561.54    35764.34    321.25 o 
  10   4   6    14381.62    14232.97    196.68 o 
  12   4   6     9848.13    11059.94    333.04 o 
  14   4   6     4476.47     4505.50    188.71 o 
 -21   5   6       26.03       72.15     62.60 o 
 -19   5   6     1473.64     1698.57    125.23 o 
 -17   5   6     4611.89     4587.76    105.60 o 
 -15   5   6    14363.18    14390.44    213.69 o 
 -13   5   6    24768.34    23986.35    295.61 o 
 -11   5   6    47313.27    47612.58    474.75 o 
  -9   5   6    73438.91    72143.75    774.42 o 
  -7   5   6    70545.24    70182.73    677.81 o 
  -5   5   6    53539.48    53675.01    428.90 o 
  -3   5   6    53054.55    52569.64    420.43 o 
  -1   5   6    45569.53    44503.70    720.28 o 
   1   5   6    20493.26    21066.95    344.66 o 
   3   5   6     7941.37     8012.89    137.86 o 
   5   5   6     2695.42     2723.44     87.02 o 
   7   5   6      287.62      382.03     32.79 o 
   9   5   6     4303.59     4121.33     85.17 o 
  11   5   6     7833.65     7932.04    223.61 o 
  13   5   6    10410.40    10294.49    343.69 o 
 -20   6   6     3678.37     3629.91    120.01 o 
 -18   6   6     4331.25     4413.64    107.22 o 
 -16   6   6     3287.79     3310.82    115.55 o 
 -14   6   6      427.43      434.21     56.46 o 
 -12   6   6      211.17      235.24     49.87 o 
 -10   6   6     2688.83     2660.47     88.81 o 
  -8   6   6     3096.35     3456.20     62.60 o 
  -6   6   6      364.23      453.74     36.61 o 
  -4   6   6     4567.22     4400.54     44.74 o 
  -2   6   6     3252.12     3253.35    252.27 o 
   0   6   6     2379.57     2803.53    220.31 o 
   2   6   6     3176.98     3371.10    108.03 o 
   4   6   6     2217.82     2161.99    101.98 o 
   6   6   6     2994.32     3043.14    183.39 o 
   8   6   6     6504.62     7108.49    240.72 o 
  10   6   6     4512.99     4630.60    168.12 o 
 -17   7   6     6269.13     6197.04    145.34 o 
 -15   7   6    13275.30    12774.06    199.52 o 
 -13   7   6    19983.89    19713.23    222.78 o 
 -11   7   6    44326.14    43556.34    453.47 o 
  -9   7   6    59481.57    59914.05    541.88 o 
  -7   7   6    56608.28    56351.16    586.30 o 
  -5   7   6    75555.96    74615.91    890.50 o 
  -3   7   6    55540.71    54335.25    542.68 o 
  -1   7   6    22188.18    22390.29    504.62 o 
   1   7   6    16145.78    15974.30    308.23 o 
   3   7   6    11756.14    11709.40    240.24 o 
   5   7   6      747.36      926.45     99.94 o 
   7   7   6      669.63      710.36     83.18 o 
   9   7   6     1317.49     1371.67    134.15 o 
 -14   8   6       23.63      120.62     59.10 o 
 -12   8   6       55.32      176.57     42.67 o 
 -10   8   6       47.29      103.76     29.23 o 
  -8   8   6      225.71      238.01     30.93 o 
  -6   8   6      861.91      747.23     60.98 o 
  -4   8   6      489.36      544.69     72.66 o 
  -2   8   6     1870.63     1714.71    140.13 o 
   0   8   6     3983.60     3887.52    529.28 o 
   2   8   6     1899.22     1778.99    168.79 o 
   4   8   6      264.66      373.27    118.21 o 
   6   8   6      234.05      274.29     76.57 o 
 -11   9   6    21093.15    21622.05    258.00 o 
  -9   9   6    30446.26    30624.88    399.74 o 
  -7   9   6    39503.98    41344.31    979.56 o 
  -5   9   6    33971.11    34961.51    854.30 o 
  -3   9   6    31984.48    31496.74    661.35 o 
  -1   9   6    19301.89    19628.00    395.77 o 
   1   9   6    11284.98    11654.46    241.30 o 
 -25   1   7    11324.11    10941.15    268.01 o 
 -23   1   7     6961.97     6946.35    168.09 o 
 -21   1   7      593.78      648.28     76.27 o 
 -19   1   7       29.86      131.59     58.09 o 
 -17   1   7     1692.85     1776.65     81.11 o 
 -15   1   7    21048.55    20933.52    241.09 o 
 -13   1   7    45786.96    46090.81    496.69 o 
 -11   1   7    48465.70    48021.97    488.51 o 
  -9   1   7    89659.38    89642.06    967.01 o 
  -7   1   7   168557.45   181994.30   2248.58 o 
  -5   1   7   176255.14   185395.84   2240.01 o 
  -3   1   7   155593.75   160796.94   1679.96 o 
  -1   1   7   113091.84   114883.05   1259.32 o 
   1   1   7    31580.18    30559.93    208.69 o 
   3   1   7    13035.13    13056.58     92.56 o 
   5   1   7     7425.62     7404.77    110.74 o 
   7   1   7       88.53      223.52     80.22 o 
   9   1   7     1731.75     2000.34    195.31 o 
  11   1   7     3774.32     4063.72     96.01 o 
  13   1   7    11456.93    11732.97    208.77 o 
 -24   2   7     3874.82     4008.47    146.65 o 
 -22   2   7     3612.55     3740.55    246.28 o 
 -20   2   7     5145.08     5387.24    144.63 o 
 -18   2   7     9476.73     9300.00    181.92 o 
 -16   2   7    18807.85    18855.27    232.52 o 
 -14   2   7    23590.49    24071.04    280.41 o 
 -12   2   7     4993.01     4830.02     95.92 o 
 -10   2   7       48.35      130.65     32.04 o 
  -8   2   7      475.51      521.88     46.15 o 
  -6   2   7     1976.47     2279.75     47.50 o 
  -4   2   7       36.21      105.86     29.45 o 
  -2   2   7     6422.36     6537.87     98.93 o 
   0   2   7     6329.48     6166.81     48.53 o 
   2   2   7    15816.07    16617.81    123.97 o 
   4   2   7    16335.30    16716.76    142.18 o 
   6   2   7     6779.66     6945.34     92.38 o 
   8   2   7     4662.29     4616.82     95.04 o 
  10   2   7     8727.93     9030.93    147.98 o 
  12   2   7     8043.31     8212.54    172.98 o 
  14   2   7     2058.35     2137.40    103.43 o 
 -23   3   7     7796.07     7896.58    218.77 o 
 -21   3   7     1492.73     1765.32     95.31 o 
 -19   3   7     1615.05     1895.32    139.63 o 
 -17   3   7     4136.58     3866.85    116.57 o 
 -15   3   7    10235.05    10460.64    218.39 o 
 -13   3   7    26910.07    26742.92    304.80 o 
 -11   3   7    22341.29    21541.03    225.28 o 
  -9   3   7    38982.07    38361.36    384.17 o 
  -7   3   7    91099.70    91829.51    901.50 o 
  -5   3   7   109287.95   111404.02   1090.54 o 
  -3   3   7    91007.66    91413.43   1180.72 o 
  -1   3   7    62817.17    61853.85   1100.64 o 
   1   3   7    34780.77    35187.62    440.87 o 
   3   3   7     5062.49     4863.83     47.36 o 
   5   3   7     1745.61     1684.68     62.00 o 
   7   3   7        2.46       81.15     23.13 o 
   9   3   7     1067.02     1139.17     83.18 o 
  11   3   7     1746.23     1937.66     67.99 o 
  13   3   7     6938.86     7129.09    283.21 o 
 -22   4   7    19393.95    19733.91    337.56 o 
 -20   4   7    27163.49    27303.38    360.91 o 
 -18   4   7    36050.59    36436.14    460.06 o 
 -16   4   7    30925.45    30490.60    585.73 o 
 -14   4   7    19038.28    18453.96    263.10 o 
 -12   4   7    18153.07    17577.28    237.57 o 
 -10   4   7     7895.31     8435.76    104.42 o 
  -8   4   7     4702.90     4636.66     70.69 o 
  -6   4   7      846.34      900.99     44.99 o 
  -4   4   7     2898.85     2952.31     44.99 o 
  -2   4   7     8291.19     8152.38    156.91 o 
   0   4   7    18904.17    19219.90    399.57 o 
   2   4   7    26357.37    26004.64    289.10 o 
   4   4   7    43119.33    42847.85    500.90 o 
   6   4   7    36155.93    35027.61    339.22 o 
   8   4   7    24241.89    24869.91    342.64 o 
  10   4   7    14989.25    15160.17    217.87 o 
  12   4   7     9451.74     9054.68    427.99 o 
 -21   5   7        7.59       35.52     51.31 o 
 -19   5   7       85.08      122.62     57.79 o 
 -17   5   7      143.41      165.94     46.00 o 
 -15   5   7     3537.30     3476.94     79.86 o 
 -13   5   7     3377.53     3464.66    132.22 o 
 -11   5   7     9822.53     9447.23    108.80 o 
  -9   5   7    23453.66    24131.61    278.12 o 
  -7   5   7    32172.37    31539.06    277.09 o 
  -5   5   7    20348.34    20435.13    146.11 o 
  -3   5   7    23705.29    24347.12   1131.28 o 
  -1   5   7    22869.32    22825.69    459.33 o 
   1   5   7     1484.46     1561.98    148.39 o 
   3   5   7     1643.37     1909.89     94.08 o 
   5   5   7     2459.85     2500.53     89.31 o 
   7   5   7      554.13      669.91     94.95 o 
   9   5   7      190.81      235.17    102.73 o 
  11   5   7     1445.41     1646.59    181.37 o 
 -20   6   7    31436.39    31289.51    397.42 o 
 -18   6   7    31438.29    31555.86    361.30 o 
 -16   6   7    26225.56    26129.67    288.21 o 
 -14   6   7    30880.21    30098.21    495.92 o 
 -12   6   7    30897.71    29965.99    328.25 o 
 -10   6   7    24944.94    24110.03    226.86 o 
  -8   6   7     5637.16     5993.62     90.80 o 
  -6   6   7        5.52      102.46     21.09 o 
  -4   6   7    10401.86    10434.62    219.41 o 
  -2   6   7    28870.71    28631.90    505.82 o 
   0   6   7    16348.97    16880.34    421.58 o 
   2   6   7    20121.21    19854.89    405.38 o 
   4   6   7    26996.93    26798.34    336.21 o 
   6   6   7    34663.78    35312.50    450.50 o 
   8   6   7    36947.20    36798.14    522.80 o 
  10   6   7    35805.62    36173.18    940.41 o 
 -17   7   7     1056.79     1072.26    104.01 o 
 -15   7   7      318.82      283.06     57.48 o 
 -13   7   7       26.59       -2.12     30.86 o 
 -11   7   7      893.30      905.93     50.67 o 
  -9   7   7       13.74      105.98     45.24 o 
  -7   7   7     1032.84     1214.65     60.57 o 
  -5   7   7     2213.91     2135.39     43.17 o 
  -3   7   7     3972.95     3872.56    224.24 o 
  -1   7   7     2500.22     2390.08    151.92 o 
   1   7   7      126.86      257.38     82.90 o 
   3   7   7     1571.85     1528.93    103.78 o 
   5   7   7       10.34       80.17     58.65 o 
   7   7   7      172.02      145.95     76.06 o 
 -14   8   7    22773.13    22480.84    323.43 o 
 -12   8   7    14202.12    14464.14    207.11 o 
 -10   8   7     2635.73     2892.84     74.48 o 
  -8   8   7     2747.44     2656.15     79.33 o 
  -6   8   7     1778.94     1627.78    106.92 o 
  -4   8   7      558.09      908.61    212.78 o 
  -2   8   7     6669.97     7150.24    236.29 o 
   0   8   7    20244.95    20380.19    356.72 o 
   2   8   7    32547.30    32162.01    496.57 o 
   4   8   7    35237.41    35318.28    564.86 o 
  -9   9   7     1677.37     2000.90    177.14 o 
  -7   9   7     1862.88     1990.02    178.87 o 
  -5   9   7     3557.74     3630.46    228.95 o 
  -3   9   7     4136.99     4373.62    217.14 o 
  -1   9   7     2612.32     2679.51    132.49 o 
 -24   0   8    24422.30    22838.42    565.71 o 
 -22   0   8    32422.13    32845.02   1152.64 o 
 -20   0   8    59769.53    59490.36   1109.73 o 
 -18   0   8    83865.68    83292.02   1410.95 o 
 -16   0   8    75988.47    75871.40   1232.85 o 
 -14   0   8    54220.36    53934.43    811.52 o 
 -12   0   8    56460.90    57062.08    927.77 o 
 -10   0   8    59566.77    60808.72    862.60 o 
  -8   0   8     8449.91     7908.19    113.66 o 
  -6   0   8     2692.03     2911.22     64.67 o 
  -4   0   8      137.46      325.47     59.77 o 
  -2   0   8    10312.35     9567.11    166.54 o 
   0   0   8    43742.25    44792.15    494.53 o 
   2   0   8    51965.62    52235.13    791.61 o 
   4   0   8    55147.46    57149.76    606.24 o 
   6   0   8    56782.90    57261.79    877.89 o 
   8   0   8    36715.78    38320.82    590.97 o 
  10   0   8    37493.67    38346.60    666.34 o 
  12   0   8    32192.05    32241.26    549.23 o 
 -25   1   8     2165.08     2484.97    149.42 o 
 -23   1   8      204.37      212.82     91.30 o 
 -21   1   8      420.49      334.14     93.11 o 
 -19   1   8      707.72      782.21     84.29 o 
 -17   1   8      345.28      383.82     59.15 o 
 -15   1   8      969.86     1264.74     70.06 o 
 -13   1   8      182.04      226.45     41.68 o 
 -11   1   8     2434.42     2510.83     54.24 o 
  -9   1   8     2712.35     2549.25     81.97 o 
  -7   1   8    18354.35    19242.13    181.20 o 
  -5   1   8    10868.69    11000.81     94.56 o 
  -3   1   8     5144.45     5470.65     53.34 o 
  -1   1   8     1838.38     1823.17     45.18 o 
   1   1   8     4674.08     4728.75     64.01 o 
   3   1   8      104.63      143.12     20.00 o 
   5   1   8      636.02      748.95     53.17 o 
   7   1   8     1689.88     1696.93     54.16 o 
   9   1   8      308.66      268.24     44.15 o 
  11   1   8      288.64      323.13     54.75 o 
  13   1   8      256.43      194.85     65.55 o 
 -24   2   8    11410.78    11831.35    247.79 o 
 -22   2   8    29824.80    28910.76    441.51 o 
 -20   2   8    33913.41    34985.01    481.10 o 
 -18   2   8    64739.35    64545.50    787.28 o 
 -16   2   8   100661.80   101085.55   1268.35 o 
 -14   2   8    63315.46    62603.28    706.16 o 
 -12   2   8    30717.91    30195.39    337.10 o 
 -10   2   8    24591.94    24281.35    233.81 o 
  -8   2   8     7722.98     7787.36     81.09 o 
  -6   2   8     1704.70     2099.99     31.67 o 
  -4   2   8      118.58      262.28     15.82 o 
  -2   2   8     4352.29     4112.71     60.67 o 
   0   2   8    23563.54    22927.23    182.69 o 
   2   2   8    26762.86    27161.42    201.33 o 
   4   2   8    35746.40    35340.00    300.76 o 
   6   2   8    47527.22    48721.64    429.94 o 
   8   2   8    45794.43    45911.65    527.07 o 
  10   2   8    33526.65    34433.65    402.91 o 
  12   2   8    29377.08    30032.60    394.23 o 
 -23   3   8     3941.49     4114.96    146.78 o 
 -21   3   8     4833.65     4467.70    125.14 o 
 -19   3   8     1915.62     1902.27    106.40 o 
 -17   3   8       27.98       91.74     55.51 o 
 -15   3   8     9265.66     9078.05    188.17 o 
 -13   3   8    19027.20    19136.85    227.68 o 
 -11   3   8    20242.20    19719.51    226.60 o 
  -9   3   8    29465.94    30064.23    297.13 o 
  -7   3   8    20361.04    19747.61    182.89 o 
  -5   3   8    21905.14    20616.35    162.70 o 
  -3   3   8    23545.22    23367.95    244.84 o 
  -1   3   8    42515.95    42674.78    626.76 o 
   1   3   8    26678.59    27231.12    408.36 o 
   3   3   8     9402.72     9230.79    101.25 o 
   5   3   8     3254.95     2963.03     52.84 o 
   7   3   8       62.74      146.46     43.77 o 
   9   3   8       49.34       62.33     41.16 o 
  11   3   8     1111.18     1273.67     77.98 o 
 -22   4   8     8390.78     8921.74    279.23 o 
 -20   4   8    14382.64    14034.13    355.02 o 
 -18   4   8    25923.88    26561.04    484.73 o 
 -16   4   8    42626.25    42006.11    481.69 o 
 -14   4   8    36290.10    36388.33    421.62 o 
 -12   4   8    17172.88    17322.02    195.44 o 
 -10   4   8     4709.47     4918.48     78.56 o 
  -8   4   8      356.31      303.92     35.19 o 
  -6   4   8     1225.49     1289.36     26.90 o 
  -4   4   8      204.17      254.17     51.02 o 
  -2   4   8      545.92      596.19     75.34 o 
   0   4   8     9414.44     9171.00    184.02 o 
   2   4   8    21879.38    21857.86    251.95 o 
   4   4   8    28266.85    28875.76    377.34 o 
   6   4   8    23330.13    22288.45    383.98 o 
   8   4   8    12025.31    13279.81    556.99 o 
  10   4   8     9171.78     9195.07    231.77 o 
 -21   5   8     3852.43     4004.64    193.48 o 
 -19   5   8      253.22      345.98     66.28 o 
 -17   5   8     3610.01     3505.29    107.01 o 
 -15   5   8     4232.45     4381.64     85.89 o 
 -13   5   8     6856.87     6625.79    130.35 o 
 -11   5   8    22205.86    22049.40    395.43 o 
  -9   5   8    37581.35    37172.17    340.44 o 
  -7   5   8    64119.64    63798.19    599.32 o 
  -5   5   8    84622.56    83676.65    906.10 o 
  -3   5   8    64057.39    63501.30   1005.25 o 
  -1   5   8    33105.69    32474.10    563.03 o 
   1   5   8    24563.34    24712.54    414.09 o 
   3   5   8    11739.10    11328.83    170.66 o 
   5   5   8     4403.86     4791.55    128.18 o 
   7   5   8     2546.25     2581.08    125.13 o 
   9   5   8        9.12       40.36     67.21 o 
 -20   6   8     3239.80     3473.83    134.23 o 
 -18   6   8     4066.49     4053.65    115.98 o 
 -16   6   8     7037.15     6886.50    125.42 o 
 -14   6   8     5645.50     5312.16    114.29 o 
 -12   6   8     3488.72     3362.78     90.42 o 
 -10   6   8     1355.96     1339.59     68.91 o 
  -8   6   8      307.12      320.94     20.11 o 
  -6   6   8      259.54      318.10     17.83 o 
  -4   6   8      414.75      404.30     72.51 o 
  -2   6   8      393.37      399.50     96.48 o 
   0   6   8     1954.13     1885.51    171.40 o 
   2   6   8      370.41      458.76     72.91 o 
   4   6   8     1921.70     2079.88    119.11 o 
   6   6   8     6683.34     7034.93    162.54 o 
   8   6   8     2063.29     2261.97    140.03 o 
 -17   7   8       53.60       78.39     62.95 o 
 -15   7   8     4542.22     4562.89    103.57 o 
 -13   7   8    23401.68    22547.02    283.46 o 
 -11   7   8    36307.88    35564.47    359.18 o 
  -9   7   8    35266.20    35378.95    296.59 o 
  -7   7   8    42053.57    42622.53    340.43 o 
  -5   7   8    40786.82    41714.07    745.26 o 
  -3   7   8    40657.93    40613.58    744.43 o 
  -1   7   8    47344.29    47469.75    890.89 o 
   1   7   8    41000.98    40278.30    583.24 o 
   3   7   8    17295.37    17441.81    323.13 o 
   5   7   8     2669.29     3014.61    143.04 o 
 -14   8   8      290.64      371.42     54.87 o 
 -12   8   8      875.36     1026.49     53.08 o 
 -10   8   8      800.51      940.43     84.90 o 
  -8   8   8       23.90       20.29     64.46 o 
  -6   8   8       25.62       63.86     79.35 o 
  -4   8   8       11.82      -37.15     77.98 o 
  -2   8   8       63.13      125.30     97.21 o 
   0   8   8       76.35      215.97     76.91 o 
   2   8   8      575.88      536.66     96.39 o 
  -7   9   8    21738.26    23945.56    639.79 o 
  -5   9   8    38268.45    40254.91   1312.48 o 
 -25   1   9    19694.02    19533.21    346.80 o 
 -23   1   9    14287.24    14083.02    239.14 o 
 -21   1   9     7384.51     7473.08    152.08 o 
 -19   1   9     1704.74     1935.46     81.72 o 
 -17   1   9      444.29      534.37     65.85 o 
 -15   1   9     2663.34     2770.75     99.34 o 
 -13   1   9     7838.95     7902.59    122.89 o 
 -11   1   9    39398.80    39486.57    403.54 o 
  -9   1   9    84978.22    88672.27    962.21 o 
  -7   1   9    79877.01    81545.55    837.83 o 
  -5   1   9    91517.55    92029.34    879.03 o 
  -3   1   9   112309.25   112804.95   1267.68 o 
  -1   1   9    76111.48    76325.73    720.01 o 
   1   1   9    53774.69    54422.65    447.44 o 
   3   1   9    48949.23    49231.26    385.40 o 
   5   1   9    20198.61    20439.21    219.00 o 
   7   1   9     1359.09     1659.66     47.57 o 
   9   1   9      106.34       50.12     29.09 o 
  11   1   9      850.42      752.57    152.19 o 
 -24   2   9     2333.06     2622.75    134.96 o 
 -22   2   9     5548.03     5171.04    214.45 o 
 -20   2   9     6045.14     6092.50    198.27 o 
 -18   2   9     4676.02     4877.16    117.37 o 
 -16   2   9    11186.40    11573.85    169.62 o 
 -14   2   9    19034.61    18455.07    235.02 o 
 -12   2   9    20138.35    20449.40    223.94 o 
 -10   2   9     9426.08     9293.51    109.84 o 
  -8   2   9     1494.25     1583.78     44.35 o 
  -6   2   9      467.15      686.57     35.38 o 
  -4   2   9      445.60      543.23     29.42 o 
  -2   2   9      317.16      417.99     26.46 o 
   0   2   9      395.92      439.39     40.07 o 
   2   2   9     3475.76     3488.82     50.59 o 
   4   2   9     6580.65     6510.80     87.34 o 
   6   2   9    12194.67    12310.33    163.39 o 
   8   2   9    10912.43    11218.82    189.35 o 
  10   2   9     3659.31     3898.69     81.11 o 
 -23   3   9     5893.85     6441.01    282.80 o 
 -21   3   9      900.79     1291.79    192.00 o 
 -19   3   9     1950.23     1983.88     92.55 o 
 -17   3   9      808.65      931.20     69.57 o 
 -15   3   9     2683.91     2680.58    127.20 o 
 -13   3   9     7024.97     7043.58    115.05 o 
 -11   3   9    25806.77    26112.99    283.06 o 
  -9   3   9    49828.02    48876.33    491.60 o 
  -7   3   9    45204.39    45200.55    396.11 o 
  -5   3   9    42712.11    41823.56    408.96 o 
  -3   3   9    59027.30    59835.02    696.15 o 
  -1   3   9    61273.59    62043.25    759.35 o 
   1   3   9    37151.13    37022.30    483.92 o 
   3   3   9    23489.41    22556.78    270.65 o 
   5   3   9     8235.81     7974.97    144.89 o 
   7   3   9     1527.71     1590.45     72.48 o 
   9   3   9      118.47      192.07     87.13 o 
  11   3   9     1139.08     1402.57    119.45 o 
 -22   4   9    10856.47    11104.22    229.03 o 
 -20   4   9    24250.78    24170.16    339.96 o 
 -18   4   9    30248.38    30427.43    523.41 o 
 -16   4   9    26208.53    26000.01    323.46 o 
 -14   4   9    41685.78    41290.51    470.44 o 
 -12   4   9    31112.29    30843.45    335.05 o 
 -10   4   9    13190.68    12698.14    141.10 o 
  -8   4   9     5567.44     5439.94     72.92 o 
  -6   4   9     6899.53     7228.04    139.24 o 
  -4   4   9     1577.81     1543.71     33.14 o 
  -2   4   9     3373.89     3426.98    169.43 o 
   0   4   9     7669.74     7518.50    171.57 o 
   2   4   9    15161.23    14388.35    267.20 o 
   4   4   9    18261.24    18145.42    238.96 o 
   6   4   9    18051.98    17952.15    289.08 o 
   8   4   9    17253.35    17844.99    330.99 o 
  10   4   9    13301.87    13735.91    272.30 o 
 -21   5   9     1326.23     1481.50    136.88 o 
 -19   5   9      306.76      351.36     59.31 o 
 -17   5   9      300.01      385.96     60.04 o 
 -15   5   9      688.34      663.99     57.72 o 
 -13   5   9     2300.61     2206.72     71.21 o 
 -11   5   9     3426.40     3436.41    110.91 o 
  -9   5   9    12225.74    12457.39    139.46 o 
  -7   5   9    15282.18    14925.78    173.43 o 
  -5   5   9    16149.96    14834.35    559.73 o 
  -3   5   9    18462.58    18162.74    356.07 o 
  -1   5   9    11791.44    11959.51    262.06 o 
   1   5   9    13632.40    13298.91    216.28 o 
   3   5   9     8844.77     8733.93    204.58 o 
   5   5   9     2856.64     2753.06    252.72 o 
   7   5   9      129.04      220.39     67.48 o 
 -20   6   9    31132.83    31447.11    381.68 o 
 -18   6   9    30798.17    30401.33    363.76 o 
 -16   6   9    37560.72    37153.86    407.35 o 
 -14   6   9    38019.09    37572.07    464.79 o 
 -12   6   9    35375.22    35669.81    375.11 o 
 -10   6   9    24386.48    24246.44    232.91 o 
  -8   6   9    19697.08    19178.22    148.37 o 
  -6   6   9     2991.91     2647.09    227.50 o 
  -4   6   9      858.59      949.10    112.58 o 
  -2   6   9     1969.68     2222.92    282.41 o 
   0   6   9     9824.82     9624.90    233.27 o 
   2   6   9    12671.47    12853.05    274.85 o 
   4   6   9    13822.26    13885.35    264.23 o 
   6   6   9    21302.41    21390.39    475.29 o 
 -17   7   9       64.51       22.40     57.19 o 
 -15   7   9      386.32      388.47     61.16 o 
 -13   7   9      394.04      414.69     54.95 o 
 -11   7   9        4.14       50.82     23.20 o 
  -9   7   9      388.59      539.11     41.32 o 
  -7   7   9      788.40     1401.81    287.54 o 
  -5   7   9     1029.07     1263.62    255.92 o 
  -3   7   9      453.39      525.43     94.98 o 
  -1   7   9      280.40      359.99     95.11 o 
   1   7   9      338.61      421.73     85.04 o 
   3   7   9     1721.67     2029.26    140.91 o 
 -14   8   9    32082.18    32025.75    382.99 o 
 -12   8   9    21240.88    21100.05    306.16 o 
 -10   8   9    17577.48    18378.95    374.55 o 
  -8   8   9     9529.91     9707.28    343.09 o 
  -6   8   9     1915.90     2484.68    330.72 o 
  -4   8   9        1.48      192.06    216.79 o 
  -2   8   9      615.69      644.37    111.79 o 
   0   8   9     3255.57     3529.07    148.16 o 
 -24   0  10     8787.54     8840.12    322.67 o 
 -22   0  10    27078.29    28008.83    526.54 o 
 -20   0  10    40508.80    39951.15    682.07 o 
 -18   0  10    75383.38    75294.27   1254.87 o 
 -16   0  10    71842.01    71413.04   1146.89 o 
 -14   0  10    56289.29    57661.41    873.58 o 
 -12   0  10    59419.59    58655.73    862.85 o 
 -10   0  10    61153.77    61521.82    892.06 o 
  -8   0  10    68952.53    71554.64   1039.32 o 
  -6   0  10    41921.16    41943.44    768.75 o 
  -4   0  10      562.25      641.27     41.47 o 
  -2   0  10    21532.95    21166.25    303.42 o 
   0   0  10    22441.56    22221.56    244.45 o 
   2   0  10    10307.90    10014.79    139.89 o 
   4   0  10    22043.59    22267.74    294.39 o 
   6   0  10    15592.67    15601.65    204.78 o 
   8   0  10    18189.73    19188.41    318.28 o 
  10   0  10    36621.63    37084.70    621.50 o 
 -25   1  10     2150.74     2134.47    133.02 o 
 -23   1  10       16.25      103.12     76.68 o 
 -21   1  10      215.96      207.83     59.45 o 
 -19   1  10      154.38      120.33     48.43 o 
 -17   1  10     1448.74     1716.85     73.84 o 
 -15   1  10        1.54       75.29     39.18 o 
 -13   1  10      264.99      433.09     55.22 o 
 -11   1  10       33.41      117.27     30.61 o 
  -9   1  10     7082.96     7078.93     81.98 o 
  -7   1  10    11243.23    11175.63    113.04 o 
  -5   1  10     7346.13     7504.68     76.75 o 
  -3   1  10     4920.80     5006.17     67.52 o 
  -1   1  10     1212.98     1239.51     53.15 o 
   1   1  10       44.82       95.47     19.15 o 
   3   1  10      391.89      495.61     30.85 o 
   5   1  10     3539.56     3659.03     69.66 o 
   7   1  10      484.24      511.25     41.58 o 
   9   1  10      266.34      302.87     46.89 o 
 -24   2  10    10837.25    10528.83    225.24 o 
 -22   2  10    14096.64    14027.07    224.33 o 
 -20   2  10    31316.17    31118.49    405.30 o 
 -18   2  10    46637.39    45536.48    546.09 o 
 -16   2  10    63527.20    63311.30    739.32 o 
 -14   2  10    75740.18    75363.21    861.06 o 
 -12   2  10    74806.93    76009.89    869.61 o 
 -10   2  10    43910.91    43965.94    433.94 o 
  -8   2  10    13510.65    13459.85    134.25 o 
  -6   2  10     4671.88     4688.51    121.02 o 
  -4   2  10       27.04       59.44     21.31 o 
  -2   2  10      249.53      410.27     49.07 o 
   0   2  10      366.49      358.63     27.32 o 
   2   2  10     8306.71     8431.72    121.69 o 
   4   2  10    20467.02    20308.82    364.44 o 
   6   2  10    32885.73    33356.85    427.91 o 
   8   2  10    31431.46    31734.13    596.89 o 
  10   2  10    26605.73    27163.53    411.26 o 
 -23   3  10    11318.96    11183.19    225.45 o 
 -21   3  10     7996.77     7554.31    153.59 o 
 -19   3  10     2870.01     2834.36    100.84 o 
 -17   3  10       88.43      148.72     47.06 o 
 -15   3  10     1112.34     1052.90     96.87 o 
 -13   3  10    11651.08    11551.52    158.01 o 
 -11   3  10    10747.65    10777.27    128.77 o 
  -9   3  10     4280.25     4361.88     65.27 o 
  -7   3  10    15004.06    14413.06    140.92 o 
  -5   3  10    23253.48    23685.63    192.65 o 
  -3   3  10    22247.41    22333.26    254.19 o 
  -1   3  10    27338.51    27528.98    304.57 o 
   1   3  10    27060.80    25930.10    336.63 o 
   3   3  10    13243.63    12686.60    158.45 o 
   5   3  10     3146.68     3381.94     83.22 o 
   7   3  10     1832.81     2162.26    153.40 o 
   9   3  10       53.77      144.22     76.78 o 
 -22   4  10    13128.02    12840.86    285.12 o 
 -20   4  10    10422.70    10623.93    194.30 o 
 -18   4  10    16668.44    16784.86    353.23 o 
 -16   4  10    16839.23    16949.87    228.62 o 
 -14   4  10    21839.37    21884.75    259.60 o 
 -12   4  10    43214.78    42560.60    470.66 o 
 -10   4  10    40250.21    39936.21    498.26 o 
  -8   4  10    11139.80    10888.00    127.75 o 
  -6   4  10     1224.38     1417.46    137.13 o 
  -4   4  10       57.26       67.98     40.09 o 
  -2   4  10     2827.38     2733.73    304.03 o 
   0   4  10     3825.75     3713.09    153.20 o 
   2   4  10     2320.06     2344.55    105.39 o 
   4   4  10     7888.51     8101.99    168.19 o 
   6   4  10     9589.13     9447.11    185.47 o 
   8   4  10     8895.42     9176.26    209.39 o 
 -21   5  10     3939.25     4201.53    135.92 o 
 -19   5  10      961.24     1239.60     93.24 o 
 -17   5  10     1228.50     1380.01     74.20 o 
 -15   5  10        8.74       16.83     44.41 o 
 -13   5  10     2323.86     2399.66    116.73 o 
 -11   5  10     9751.10     9628.98     99.68 o 
  -9   5  10    27318.32    26659.12    272.52 o 
  -7   5  10    48675.46    49160.02    557.31 o 
  -5   5  10    54531.14    53017.92    915.66 o 
  -3   5  10    41428.88    41272.53    668.42 o 
  -1   5  10    29593.17    29155.04    496.48 o 
   1   5  10    23211.40    23240.40    339.61 o 
   3   5  10    19252.52    18772.45    504.90 o 
   5   5  10    10976.31    10814.87    357.19 o 
   7   5  10     3470.46     3593.17    209.65 o 
 -20   6  10     3572.01     3716.19    115.27 o 
 -18   6  10     5908.23     5640.27    210.43 o 
 -16   6  10     3981.42     4206.27    100.04 o 
 -14   6  10     5878.55     5835.00    111.02 o 
 -12   6  10     6603.40     6556.35    101.94 o 
 -10   6  10     1414.73     1422.71     71.70 o 
  -8   6  10      918.96      969.07     52.41 o 
  -6   6  10      852.85     1100.56    187.77 o 
  -4   6  10       63.46       37.56     62.70 o 
  -2   6  10      388.88      450.70     88.10 o 
   0   6  10       39.77      122.30     63.51 o 
   2   6  10      102.17      129.23     69.12 o 
   4   6  10      751.60      802.77    173.67 o 
 -17   7  10      371.00      386.63    114.41 o 
 -15   7  10     1354.00     1455.80    130.41 o 
 -13   7  10     7531.32     7531.33    176.28 o 
 -11   7  10    10384.48    10418.75    149.65 o 
  -9   7  10    19081.66    19507.73    387.57 o 
  -7   7  10    32514.04    32114.28    568.48 o 
  -5   7  10    37104.34    37047.15    652.86 o 
  -3   7  10    37365.86    37964.30    679.42 o 
  -1   7  10    41202.86    42076.56    768.83 o 
   1   7  10    29244.36    29452.95    510.11 o 
 -12   8  10      367.27      388.53    102.16 o 
 -10   8  10      143.63      126.56     87.22 o 
  -8   8  10      138.85      435.31    247.27 o 
  -6   8  10       17.29      -25.30    188.61 o 
  -4   8  10        6.15       31.63    195.51 o 
 -25   1  11    26932.54    27620.82    409.04 o 
 -23   1  11    23489.73    23409.19    357.04 o 
 -21   1  11    22442.94    22047.30    311.99 o 
 -19   1  11    10598.60    10478.41    222.25 o 
 -17   1  11      600.00      797.59     92.30 o 
 -15   1  11      769.50      919.48    124.68 o 
 -13   1  11     4097.68     4123.07     83.92 o 
 -11   1  11    12802.21    12763.60    156.11 o 
  -9   1  11    18609.52    18468.94    186.64 o 
  -7   1  11    32278.38    32088.86    276.62 o 
  -5   1  11    68337.42    68184.92    639.62 o 
  -3   1  11    77995.45    76679.16    824.10 o 
  -1   1  11    71526.44    71440.48    632.00 o 
   1   1  11    59222.44    58704.54    661.94 o 
   3   1  11    29397.89    29502.82    271.16 o 
   5   1  11    12271.52    12241.38    147.52 o 
   7   1  11    10942.26    11164.60    179.34 o 
   9   1  11     5382.20     5403.99    110.38 o 
 -24   2  11     4241.70     4393.88    168.51 o 
 -22   2  11     3726.57     3713.04    222.95 o 
 -20   2  11     3605.02     3696.27    112.71 o 
 -18   2  11     6863.93     6930.97    147.96 o 
 -16   2  11     6479.54     6461.70    107.92 o 
 -14   2  11     9191.00     9431.03    128.57 o 
 -12   2  11    16961.11    17093.16    244.81 o 
 -10   2  11    16661.14    16512.64    165.62 o 
  -8   2  11     4408.83     4275.28     85.09 o 
  -6   2  11      488.57      495.86     24.09 o 
  -4   2  11     1315.39     1320.61     36.96 o 
  -2   2  11      159.66      151.31     17.28 o 
   0   2  11      277.92      297.07     19.10 o 
   2   2  11     1223.15     1300.07     34.87 o 
   4   2  11     2121.04     2210.34    100.32 o 
   6   2  11     4044.42     4155.20    121.64 o 
   8   2  11     5299.94     4949.64    197.25 o 
 -23   3  11    12554.03    12647.24    240.46 o 
 -21   3  11    15067.67    14952.41    241.69 o 
 -19   3  11     8665.21     8553.89    173.51 o 
 -17   3  11      175.50      244.25     46.15 o 
 -15   3  11      205.08      273.38     69.47 o 
 -13   3  11     1372.69     1274.54    111.32 o 
 -11   3  11     7556.15     7395.99    164.69 o 
  -9   3  11    18378.75    18123.14    159.08 o 
  -7   3  11    26092.37    25865.36    213.41 o 
  -5   3  11    34260.62    34136.04    400.91 o 
  -3   3  11    44124.40    43839.02    507.78 o 
  -1   3  11    32676.55    32320.23    386.66 o 
   1   3  11    30403.79    30151.62    397.74 o 
   3   3  11    24849.47    24038.54    338.25 o 
   5   3  11    13863.50    13925.63    257.50 o 
   7   3  11     5396.15     5474.06    130.57 o 
 -22   4  11     7393.46     7522.18    180.35 o 
 -20   4  11    16044.58    15456.34    298.28 o 
 -18   4  11    21556.65    21780.35    294.26 o 
 -16   4  11    35172.08    34401.02    412.90 o 
 -14   4  11    28159.22    28425.32    325.84 o 
 -12   4  11    24449.11    24242.26    456.24 o 
 -10   4  11    29619.23    29177.88    269.80 o 
  -8   4  11    23478.92    23076.77    193.42 o 
  -6   4  11     6768.81     6584.16     95.02 o 
  -4   4  11      685.76      618.07     65.57 o 
  -2   4  11      373.82      383.95     72.37 o 
   0   4  11     1673.58     1730.00    161.71 o 
   2   4  11     4483.87     4561.06    126.12 o 
   4   4  11     5500.49     5741.42    166.82 o 
   6   4  11     8432.96     8558.31    348.22 o 
 -21   5  11     4453.74     4644.00    142.98 o 
 -19   5  11      477.01      532.73     65.03 o 
 -17   5  11       25.81       55.35     49.72 o 
 -15   5  11      525.35      565.31     59.02 o 
 -13   5  11     1116.62     1269.75     83.67 o 
 -11   5  11     2713.27     2516.21     62.57 o 
  -9   5  11      457.09      443.57     29.05 o 
  -7   5  11     1759.99     1960.41    204.39 o 
  -5   5  11    17152.71    17068.58    359.28 o 
  -3   5  11    18369.93    17945.15    354.18 o 
  -1   5  11    15979.96    15603.48    363.24 o 
   1   5  11    12276.35    12072.70    407.00 o 
   3   5  11     5823.73     6032.03    164.05 o 
   5   5  11      923.62     1115.44    120.41 o 
 -18   6  11    37986.28    37575.54    607.75 o 
 -16   6  11    39411.92    40079.16    450.52 o 
 -14   6  11    35699.76    35911.87    364.75 o 
 -12   6  11    25834.83    26664.92    267.86 o 
 -10   6  11    25061.09    24962.81    298.85 o 
  -8   6  11    20850.62    20639.68    307.16 o 
  -6   6  11    14345.82    13685.97    284.07 o 
  -4   6  11     8375.77     8081.15    213.01 o 
  -2   6  11       85.48      140.49     80.29 o 
   0   6  11     2426.90     2359.98    117.01 o 
   2   6  11     9094.33     8935.46    251.72 o 
 -15   7  11       65.11      162.78     89.51 o 
 -13   7  11     1227.33      985.45     80.06 o 
 -11   7  11      751.50      790.32     84.44 o 
  -9   7  11        7.52       75.36     61.02 o 
  -7   7  11       23.97       16.96     66.85 o 
  -5   7  11       76.76      120.22     84.02 o 
  -3   7  11      765.25      771.55    116.49 o 
  -1   7  11      214.13      254.73     84.42 o 
 -24   0  12     1293.07     1464.48    139.37 o 
 -22   0  12     9129.33     9172.49    260.20 o 
 -20   0  12    31403.24    30934.13    589.86 o 
 -18   0  12    35197.11    36248.48    583.76 o 
 -16   0  12    57857.58    57549.95    911.72 o 
 -14   0  12    96508.77    99044.45   1642.69 o 
 -12   0  12    66939.54    67286.76   1075.43 o 
 -10   0  12    46972.23    48037.93    728.08 o 
  -8   0  12    40255.68    39077.00    575.42 o 
  -6   0  12    28092.27    27896.50    308.51 o 
  -4   0  12     8745.44     8457.40    133.74 o 
  -2   0  12     4595.30     5023.11     96.50 o 
   0   0  12      108.78      143.95     33.66 o 
   2   0  12    11946.50    11431.69    152.93 o 
   4   0  12     8746.70     8902.35    138.51 o 
   6   0  12    10825.21    10546.50    303.12 o 
 -25   1  12      255.69      277.86     95.28 o 
 -23   1  12     2454.20     2452.67    148.53 o 
 -21   1  12     2475.31     2621.86    118.26 o 
 -19   1  12      483.07      474.10     60.50 o 
 -17   1  12      180.84      228.56     46.76 o 
 -15   1  12      530.32      501.58     46.33 o 
 -13   1  12        0.69       38.24     27.79 o 
 -11   1  12     2818.87     3020.56    103.63 o 
  -9   1  12     1858.50     1774.07     57.25 o 
  -7   1  12     1865.81     2062.40     35.50 o 
  -5   1  12      439.11      405.37     30.66 o 
  -3   1  12      611.78      704.54     46.52 o 
  -1   1  12     1956.36     1873.85     61.13 o 
   1   1  12     2477.26     2649.46     65.38 o 
   3   1  12     3875.54     3877.14     90.78 o 
   5   1  12     1678.88     1763.04     99.75 o 
   7   1  12      163.45      125.36     38.69 o 
 -24   2  12     3534.26     3970.55    170.38 o 
 -22   2  12     5206.15     5222.98    214.78 o 
 -20   2  12    12410.35    13058.67    208.31 o 
 -18   2  12    31346.18    30986.41    381.92 o 
 -16   2  12    43764.37    43447.55    497.12 o 
 -14   2  12    65777.91    65378.26    781.96 o 
 -12   2  12    78509.56    79448.03    880.90 o 
 -10   2  12    36598.98    36956.96    374.38 o 
  -8   2  12    24476.15    24990.60    235.64 o 
  -6   2  12    20864.29    20296.92    177.50 o 
  -4   2  12    10999.18    10961.65    132.67 o 
  -2   2  12     1158.62     1262.35     47.98 o 
   0   2  12       78.09       66.07     24.54 o 
   2   2  12     2614.32     2920.97     86.28 o 
   4   2  12    13374.00    13078.37    232.23 o 
   6   2  12    13005.07    13441.09    305.42 o 
 -23   3  12     8967.77     9443.40    188.05 o 
 -21   3  12     5920.15     6564.01    140.17 o 
 -19   3  12     3736.39     4051.85    113.78 o 
 -17   3  12     1727.98     1920.21    142.46 o 
 -15   3  12      474.35      650.48     71.55 o 
 -13   3  12       15.01       73.48     38.86 o 
 -11   3  12     1581.35     1641.67    116.06 o 
  -9   3  12     9036.90     8773.18     99.90 o 
  -7   3  12     7193.46     7045.48     78.85 o 
  -5   3  12    14634.89    14211.64    248.56 o 
  -3   3  12    24450.45    23759.48    291.73 o 
  -1   3  12    17640.73    18069.58    252.68 o 
   1   3  12    11687.76    11184.43    415.77 o 
   3   3  12     9852.73     9963.88    206.17 o 
   5   3  12     6422.68     6048.68    211.36 o 
 -22   4  12     4095.44     4650.36    250.02 o 
 -20   4  12    12404.67    12118.14    211.57 o 
 -18   4  12    12406.19    12267.11    191.05 o 
 -16   4  12    14592.40    14157.89    185.84 o 
 -14   4  12    25441.46    25817.56    285.16 o 
 -12   4  12    25839.53    25358.08    352.19 o 
 -10   4  12    24894.62    24704.49    281.16 o 
  -8   4  12    22271.10    22027.91    320.81 o 
  -6   4  12     9666.66     9351.98    131.28 o 
  -4   4  12      511.91      486.00     23.98 o 
  -2   4  12       96.24      150.66     67.09 o 
   0   4  12       57.12      105.08     54.35 o 
   2   4  12     1533.92     1519.48    117.27 o 
   4   4  12     1258.39     1305.87    202.73 o 
 -21   5  12    14324.90    14333.03    237.07 o 
 -19   5  12    11862.71    11407.15    184.27 o 
 -17   5  12     7878.40     7504.97    212.67 o 
 -15   5  12      416.88      441.84     58.24 o 
 -13   5  12     3361.02     3249.91     80.50 o 
 -11   5  12     6583.68     6476.49    166.05 o 
  -9   5  12     8685.41     8429.09    181.67 o 
  -7   5  12    15719.31    14650.20    845.20 o 
  -5   5  12    18369.19    18220.99    390.74 o 
  -3   5  12    27048.71    27183.48    633.49 o 
  -1   5  12    34136.78    33887.45    485.05 o 
   1   5  12    25095.83    25119.02    430.97 o 
   3   5  12    16570.88    16251.35    342.53 o 
 -18   6  12     1552.78     1808.99    111.65 o 
 -16   6  12     4521.11     4864.99     88.60 o 
 -14   6  12     5882.56     5948.66    147.63 o 
 -12   6  12     5109.06     5253.47    192.01 o 
 -10   6  12     4382.36     4372.14    168.34 o 
  -8   6  12     2228.19     2365.30    349.14 o 
  -6   6  12      393.38      459.41     91.99 o 
  -4   6  12      192.61      256.77    108.27 o 
  -2   6  12      849.14      775.18    138.26 o 
   0   6  12      406.01     1195.22    509.43 o 
 -15   7  12      295.04      303.63    101.78 o 
 -13   7  12       70.29       62.81     83.13 o 
 -11   7  12     2949.72     3155.47    165.49 o 
  -9   7  12    13125.97    12751.90    357.61 o 
  -7   7  12    17082.79    17135.81    430.69 o 
  -5   7  12    22930.59    23056.10    536.42 o 
 -23   1  13    32757.63    33271.90    463.76 o 
 -21   1  13    24306.86    24153.78    352.81 o 
 -19   1  13    17523.46    17770.18    241.10 o 
 -17   1  13    11930.25    12016.28    174.30 o 
 -15   1  13     2832.31     2986.03     96.07 o 
 -13   1  13      297.56      270.10     43.59 o 
 -11   1  13     1885.24     1821.55     68.31 o 
  -9   1  13     7984.88     7958.26     84.55 o 
  -7   1  13    27980.75    27311.87    267.63 o 
  -5   1  13    34040.04    33858.62    336.25 o 
  -3   1  13    29991.81    29681.58    264.45 o 
  -1   1  13    35449.69    35226.25    325.56 o 
   1   1  13    38551.12    38148.63    410.42 o 
   3   1  13    30400.60    29173.44    577.70 o 
   5   1  13    22946.08    22883.63    442.24 o 
 -24   2  13       40.49      127.50     64.71 o 
 -22   2  13     2097.92     2372.85    121.92 o 
 -20   2  13     6148.96     6310.26    135.43 o 
 -18   2  13     6323.85     6393.51    152.51 o 
 -16   2  13     5727.67     5783.72    120.81 o 
 -14   2  13     3921.73     4133.06     82.04 o 
 -12   2  13     6260.14     6425.37    144.29 o 
 -10   2  13    11081.95    11009.48    129.46 o 
  -8   2  13    13734.08    13787.12    123.62 o 
  -6   2  13     8771.11     8534.38     96.19 o 
  -4   2  13      522.76      594.23     56.87 o 
  -2   2  13       87.56       87.51     27.89 o 
   0   2  13       25.80       89.71     33.42 o 
   2   2  13       68.65       79.37     47.76 o 
   4   2  13      583.31      710.62     86.58 o 
 -23   3  13    19176.17    19395.78    311.18 o 
 -21   3  13    17427.41    17066.88    379.98 o 
 -19   3  13     7243.69     7692.74    180.62 o 
 -17   3  13     7300.15     7395.06    170.05 o 
 -15   3  13     5203.92     5135.33    116.62 o 
 -13   3  13        3.06       52.19     35.05 o 
 -11   3  13     5457.15     5344.31    176.53 o 
  -9   3  13     8072.12     7817.08     99.32 o 
  -7   3  13    12295.62    12208.31    202.08 o 
  -5   3  13    19040.39    18746.38    242.00 o 
  -3   3  13    14541.46    14850.49    187.15 o 
  -1   3  13    20161.68    20231.53    397.53 o 
   1   3  13    27840.20    27086.71    412.92 o 
   3   3  13    22244.73    21832.50    363.20 o 
 -22   4  13     4979.90     4965.95    154.61 o 
 -20   4  13     3719.93     3752.27    113.73 o 
 -18   4  13    10759.09    10544.06    180.64 o 
 -16   4  13    20660.97    20789.10    282.53 o 
 -14   4  13    30351.38    29919.37    430.21 o 
 -12   4  13    29990.05    29779.34    294.88 o 
 -10   4  13    27601.95    28018.98    254.60 o 
  -8   4  13    18718.05    18468.23    212.18 o 
  -6   4  13     7814.40     7556.41    288.69 o 
  -4   4  13     5228.19     5291.04    195.64 o 
  -2   4  13     1892.83     2003.10    169.96 o 
   0   4  13      384.55      368.22     88.72 o 
   2   4  13      359.60      467.05     91.89 o 
 -19   5  13     3002.66     2940.41    123.90 o 
 -17   5  13      916.51     1063.86     72.62 o 
 -15   5  13      336.09      455.17     56.52 o 
 -13   5  13        0.08      108.04     58.42 o 
 -11   5  13       84.64      132.05     58.83 o 
  -9   5  13     2241.45     2242.07    112.94 o 
  -7   5  13     6182.74     5967.70    247.45 o 
  -5   5  13     3736.22     3901.33    156.73 o 
  -3   5  13     6158.00     6338.56    193.87 o 
  -1   5  13     7876.70     8063.47    198.37 o 
 -16   6  13    33480.51    34198.73    564.32 o 
 -14   6  13    32913.07    34053.82    452.75 o 
 -12   6  13    32892.77    33347.88    575.78 o 
 -10   6  13    26757.51    27200.15    412.95 o 
  -8   6  13    17714.48    18165.42    368.36 o 
  -6   6  13    16908.56    16632.59    353.02 o 
  -4   6  13    11187.09    11336.49    452.54 o 
  -2   6  13     4038.41     4178.29    265.78 o 
 -24   0  14     1782.09     1645.06    408.64 o 
 -22   0  14     2651.79     2735.29    164.95 o 
 -20   0  14     6241.70     6061.03    198.51 o 
 -18   0  14    25921.47    26010.38    474.42 o 
 -16   0  14    40835.07    40983.08    688.84 o 
 -14   0  14    44554.19    45281.29    736.69 o 
 -12   0  14    58708.98    58695.45    906.46 o 
 -10   0  14    52021.90    51176.36   1159.14 o 
  -8   0  14    36420.08    35954.94    441.16 o 
  -6   0  14    24910.29    24367.81    592.45 o 
  -4   0  14    21601.09    20485.82    299.19 o 
  -2   0  14    10759.49    10440.67    192.34 o 
   0   0  14      709.00      767.39     85.04 o 
   2   0  14       53.25       74.77     53.11 o 
 -23   1  14     1428.61     1537.48     92.34 o 
 -21   1  14     5278.65     5186.23    157.46 o 
 -19   1  14     3485.37     3403.87     99.28 o 
 -17   1  14      237.98      335.68     54.35 o 
 -15   1  14      119.71      121.94     42.22 o 
 -13   1  14      980.54      977.01    116.77 o 
 -11   1  14      530.21      668.34     88.01 o 
  -9   1  14       35.14       98.30     22.01 o 
  -7   1  14      665.46      612.22     39.46 o 
  -5   1  14      360.19      388.59     63.16 o 
  -3   1  14     2010.44     1904.55     40.36 o 
  -1   1  14     1697.96     1733.84     52.73 o 
   1   1  14     4544.29     4287.82     92.06 o 
   3   1  14     1753.58     1709.41    150.18 o 
 -22   2  14     4646.89     4699.62    161.36 o 
 -20   2  14    12032.37    12178.51    196.04 o 
 -18   2  14    11164.79    11077.34    206.70 o 
 -16   2  14    21264.99    21360.94    262.49 o 
 -14   2  14    33656.15    33356.32    374.77 o 
 -12   2  14    35179.66    35932.73    402.60 o 
 -10   2  14    57240.16    56767.38    592.75 o 
  -8   2  14    54401.43    54022.65    524.25 o 
  -6   2  14    23917.18    23581.70    209.77 o 
  -4   2  14     9670.16     9674.85    102.55 o 
  -2   2  14     4315.00     4311.05     94.62 o 
   0   2  14      121.65      112.22     42.90 o 
   2   2  14      844.98      904.88    213.42 o 
 -21   3  14     5428.43     5479.09    138.61 o 
 -19   3  14     5321.73     5801.86    116.13 o 
 -17   3  14     4889.88     4734.98    116.02 o 
 -15   3  14     4042.51     4035.44     79.90 o 
 -13   3  14     3336.01     2934.88     80.68 o 
 -11   3  14      153.99      182.49     27.53 o 
  -9   3  14     3443.97     3530.48    105.68 o 
  -7   3  14    12065.87    11492.83    230.31 o 
  -5   3  14     9585.87     9473.61    194.20 o 
  -3   3  14     8165.93     8202.14    195.15 o 
  -1   3  14     9201.66     9507.63    197.97 o 
   1   3  14     5408.13     5546.45    170.47 o 
 -20   4  14     9132.33     8406.28    153.93 o 
 -18   4  14    11515.70    11738.78    249.74 o 
 -16   4  14     9437.92     9561.44    146.32 o 
 -14   4  14    10113.32    10276.09    194.45 o 
 -12   4  14    14292.22    14417.57    257.24 o 
 -10   4  14    18626.28    19052.36    345.57 o 
  -8   4  14    24577.14    23601.67    306.16 o 
  -6   4  14    16590.09    16076.92    359.92 o 
  -4   4  14     4719.73     4613.39    190.54 o 
  -2   4  14      901.21      997.09     92.21 o 
   0   4  14      259.74      265.66     69.34 o 
 -19   5  14    19481.75    18856.84    290.80 o 
 -17   5  14     5039.04     5437.35    173.10 o 
 -15   5  14     1172.48     1176.79    106.60 o 
 -13   5  14      818.82     1059.60     99.66 o 
 -11   5  14      420.59      503.55     85.84 o 
  -9   5  14     3965.32     4110.68    158.87 o 
  -7   5  14     4050.08     4532.00    166.88 o 
  -5   5  14     8352.36     8583.63    228.71 o 
  -3   5  14    15671.17    15127.90    341.29 o 
 -14   6  14     3292.09     3606.09    144.38 o 
 -12   6  14     2296.05     2521.01    141.54 o 
 -10   6  14     3900.26     4180.35    398.38 o 
  -8   6  14     4852.56     5121.18    196.28 o 
 -23   1  15    31984.19    33240.04    465.46 o 
 -21   1  15    32655.89    33283.36    419.76 o 
 -19   1  15    26904.08    26326.33    341.54 o 
 -17   1  15    21337.65    20639.72    278.51 o 
 -15   1  15     9721.07     9711.33    186.54 o 
 -13   1  15     1489.19     1613.51    163.11 o 
 -11   1  15      190.52      318.88     50.63 o 
  -9   1  15     2573.29     2503.89     56.33 o 
  -7   1  15     4141.05     3996.24     70.55 o 
  -5   1  15     9015.01     9074.71    114.80 o 
  -3   1  15    21466.17    20936.06    190.50 o 
  -1   1  15    28372.15    27552.04    322.40 o 
 -22   2  15      399.58      462.25     76.64 o 
 -20   2  15     2558.25     2617.97     88.94 o 
 -18   2  15     3265.26     3171.24     98.44 o 
 -16   2  15     4175.40     4451.79    135.85 o 
 -14   2  15     6998.81     6880.89    103.09 o 
 -12   2  15     4793.22     4795.57     78.32 o 
 -10   2  15     3624.02     3786.77     59.15 o 
  -8   2  15     7159.77     7251.14    121.42 o 
  -6   2  15     7329.79     7216.83    150.59 o 
  -4   2  15     4433.60     4320.00    109.24 o 
  -2   2  15     1380.49     1491.13     67.62 o 
   0   2  15      101.13       42.20     54.09 o 
 -21   3  15    21136.35    21570.53    408.13 o 
 -19   3  15    20062.81    19477.06    269.88 o 
 -17   3  15    11660.85    12174.40    167.95 o 
 -15   3  15     2158.85     2352.77    111.58 o 
 -13   3  15      143.52      206.41     31.54 o 
 -11   3  15      338.14      444.47     60.63 o 
  -9   3  15       38.67       52.59     41.26 o 
  -7   3  15     4162.83     3977.31    315.91 o 
  -5   3  15     8101.90     8060.05    397.43 o 
  -3   3  15    14302.01    14182.90    229.03 o 
  -1   3  15    16563.35    15518.07    442.99 o 
 -18   4  15     8447.96     8329.05    268.99 o 
 -16   4  15    10916.12    10608.38    291.34 o 
 -14   4  15    14110.61    14906.23    252.78 o 
 -12   4  15    21877.66    22126.76    334.87 o 
 -10   4  15    18975.79    19255.39    226.10 o 
  -8   4  15    13731.49    14254.24    347.83 o 
  -6   4  15    17943.47    17654.62    407.35 o 
  -4   4  15    10178.76     9833.75    243.15 o 
 -15   5  15     1557.83     1784.24    425.84 o 
 -13   5  15      214.71      217.52     81.80 o 
 -11   5  15       47.28       55.11     60.78 o 
  -9   5  15     1271.80     1385.94    151.62 o 
  -7   5  15     1524.67     1539.86    513.88 o 
 -22   0  16     1541.38     1859.43    160.24 o 
 -20   0  16     2291.44     2337.50    119.25 o 
 -18   0  16     5430.72     5335.05    153.60 o 
 -16   0  16    15769.08    15787.92    439.85 o 
 -14   0  16    27945.88    27760.74    688.86 o 
 -12   0  16    38154.20    37344.68    493.85 o 
 -10   0  16    50165.73    49164.84    619.99 o 
  -8   0  16    32003.47    31217.44    590.74 o 
  -6   0  16    19653.46    19286.44    572.29 o 
  -4   0  16    17294.90    16641.61    250.30 o 
  -2   0  16    11244.58    11125.35    222.24 o 
 -21   1  16     1196.27     1390.77     93.59 o 
 -19   1  16     1305.54     1375.60     80.69 o 
 -17   1  16     1028.93     1211.65    134.28 o 
 -15   1  16      107.93      116.02     42.52 o 
 -13   1  16       35.67       98.19     39.81 o 
 -11   1  16     1158.26     1001.39     53.25 o 
  -9   1  16      295.24      272.60     41.44 o 
  -7   1  16      453.37      519.64     65.49 o 
  -5   1  16      303.00      283.65     45.19 o 
  -3   1  16      552.97      894.18     63.76 o 
 -20   2  16     1660.79     2006.88    156.83 o 
 -18   2  16     6845.35     6695.48    189.63 o 
 -16   2  16    15632.96    15489.74    319.54 o 
 -14   2  16    20187.41    20396.71    262.66 o 
 -12   2  16    27295.03    27860.07    273.69 o 
 -10   2  16    28236.40    27752.63    331.37 o 
  -8   2  16    29202.51    29141.67    373.56 o 
  -6   2  16    23878.53    23325.24    349.68 o 
  -4   2  16    15144.33    14913.86    233.53 o 
 -19   3  16     8375.90     8594.06    196.80 o 
 -17   3  16     7903.91     7912.12    136.08 o 
 -15   3  16     7522.14     7388.65    154.14 o 
 -13   3  16     1891.45     2077.16     95.22 o 
 -11   3  16       53.46      216.42     48.95 o 
  -9   3  16      171.58      257.27     43.43 o 
  -7   3  16     1801.18     1704.36    280.96 o 
  -5   3  16     4500.92     4676.45    189.88 o 
 -16   4  16    11972.17    11783.38    256.10 o 
 -14   4  16    11604.66    11891.16    286.84 o 
 -12   4  16     9068.87     9389.05    141.46 o 
 -10   4  16    11616.67    11752.31    275.42 o 
  -8   4  16     8861.13     8798.04    235.85 o 
 -19   1  17    29702.33    29622.60    386.26 o 
 -17   1  17    20987.08    21235.06    293.68 o 
 -15   1  17    15941.29    15382.52    216.53 o 
 -13   1  17    10893.42    10605.20    130.44 o 
 -11   1  17     2156.26     2400.83    110.15 o 
  -9   1  17       99.91      148.19     44.54 o 
  -7   1  17     1622.10     1547.71     87.38 o 
 -18   2  17     2291.07     2161.56     90.10 o 
 -16   2  17     5260.94     5123.45    141.29 o 
 -14   2  17     3264.89     3467.32     80.74 o 
 -12   2  17     2966.45     3186.60    160.74 o 
 -10   2  17     4050.56     4138.07    120.82 o 
  -8   2  17     3183.80     3300.17    110.00 o 
 -15   3  17     8956.33     9009.18    186.96 o 
 -13   3  17     8044.34     7955.19    216.57 o 
 -11   3  17     2846.89     2580.95    137.89 o 
                                                 
